# Supplementary material for: NETosis is critical in patients with severe community-acquired pneumonia
Source: Front Immunol. 2022 Nov 15;13:1051140. doi: 10.3389/fimmu.2022.1051140 (PMC9709478; doi:10.3389/fimmu.2022.1051140)
Supplement: Supplementary file 4 [file Table_1.xls]

## Sheet: clinical_D1_complex_revised
Supplementary table 1 Detailed clinical date of patients.
ID	Sex	Age	Prognosis	Pathogen group	AKI	Fever duration	FiO2	PaO2/FiO2	WBC	RBC	NEUT%	LY%	PLT	HGB	HCT	ALT	Alb	Tbil	Dbil	Cr	BUN	Na	K	Glucose	ABG-PH	ABG-PaCO2	ABG-PaO2	ABG-HCO3	ABG-ABE	ABG-Lac	Pathogen
SP004	Male	23	Remission	Virus	Yes	7	0.8	80.63	6.07	3.98	0.829	0.135	101	115	0.318	120	23	22.9	22.1	62	2.98	137	3.6	8	7.338	45.5	64.5	23.8	-1.6	1.6	AV
SP010	Male	66	Remission	Non-virus	Yes	5	0.33	277.88	14.36	3.56	0.659	0.22	143	99	0.294	23	32	10.1	4.7	71	6.2	137	3.5	6.2	7.441	27.9	91.7	18.7	-4.2	1.9	Sp
SP023	Female	16	Remission	Non-virus	No	9	0.21	423.81	6.59	4.02	0.736	0.238	177	117	0.333	17	32	6.6	2.2	67	4.56	131	4	12	7.485	26.7	89	23.1	-1.5	1.3	My
SP026	Male	70	Remission	Non-virus	No	25	0.7	100.86	16.76	4.12	0.965	0.027	309	126	0.356	20	28	22.8	8.7	108	7.59	129	4.2	5.4	7.454	42.4	70.6	29.3	5.2	1.4	Unknown
SP032	Female	55	Remission	Non-virus	No	4	0.5	156.4	9.41	3.63	0.692	0.211	292	113	0.343	13	31	9.4	2.7	68	5.61	134	5	14.3	7.397	41.4	78.2	24.8	1	2	Unknown
SP039	Male	20	Death	Virus	Yes	3	0.9	97.67	18.32	4.87	0.906	0.068	42	147	0.436	16	23	15.2	9.3	52	6.05	137	3.4	8.7	7.312	54.2	87.9	26.6	0	3.1	Pc+CMV
SP043	Male	20	Death	Virus	Yes	4	0.8	89.25	20.47	4.35	0.919	0.039	28	131	0.391	8	17	13.4	6.8	63	6.73	142	3.4	14.5	7.431	42.3	71.4	27.7	3	1.9	Pc+CMV
SP057	Male	25	Remission	Non-virus	No	11	0.37	159.19	7.41	4.4	0.694	0.217	245	139	0.39	128	35	19.6	10.2	107	10.26	133	4.7	16.8	7.462	32.3	58.9	22.8	0.2	1.5	Unknown
SP058	Male	25	Remission	Non-virus	No	12	0.37	167.3	8.59	4.22	0.665	0.224	314	135	0.377	86	32	11.8	4	44	6.75	134	3.7	7.3	7.463	32.7	61.9	23.1	0.4	1.1	Unknown
SP061	Female	35	Remission	Non-virus	No	7	0.21	229.05	7.2	4.02	0.696	0.219	214	111	0.329	41	37	10.5	4.3	64	4.3	139	3.8	5.2	7.386	45.4	48.1	26.6	1.8	1.7	My
SP075	Male	31	Remission	Non-virus	No	8	0.4	166.75	9.72	4.87	0.699	0.228	211	153	0.444	10	36	7	2.6	45	2.8	136	3	13.1	7.433	37	66.7	24.4	0.9	1.9	Unknown
SP083	Male	16	Remission	Non-virus	No	16	0.33	250.91	9.15	5	0.643	0.24	346	154	0.418	35	33	12.9	3.6	128	9.73	135	3.5	14.3	7.416	35.3	82.8	22.2	-1.2	0.8	Kp
SP085	Male	42	Death	Virus	No	6	0.8	81.88	6.16	4.46	0.959	0.031	171	126	0.377	35	20	6.2	2.6	53	5	138	3.3	5	7.331	54.8	65.5	28.2	1.8	1	Pc+CMV
SP098	Female	60	Death	Virus	No	15	0.8	133.75	10.48	3.34	0.926	0.06	148	110	0.311	174	24	19.1	12.3	49	4.85	137	3.5	10.3	7.413	37.7	107	23.6	-0.3	2.3	Pc+CMV+EBV
SP099	Male	65	Death	Non-virus	No	7	0.95	58.53	14.13	4.57	0.909	0.057	198	146	0.429	19	30	29.8	12.7	40	6.18	138	4.3	8.4	7.409	37.6	55.6	23.3	-0.5	1.2	Unknown
SP100	Male	67	Remission	Virus	No	21	0.5	134.2	0.98	2.61	0.837	0.122	142	81	0.258	20	28	9.5	5.3	81	4.97	141	4.1	15.1	7.418	26.9	67.1	17	-6.6	1.6	Pc+CMV
SP124	Female	28	Remission	Non-virus	No	25	0.75	58.27	4.04	2.36	0.832	0.109	269	90	0.257	23	31	8.3	2.9	135	10.96	145	3.3	6.2	7.445	32.1	43.7	21.7	-1.5	1.2	Pc
SP140	Female	50	Remission	Virus	No	2	0.49	332.65	2.21	1.39	0.94	0.032	16	38	0.12	5	18	8	4.8	97	11.13	131	5.4	6.3	7.42	36.5	163	23.4	-0.5	0.9	Pc+Na
SP152	Male	41	Remission	Non-virus	No	8	0.4	407.5	13.17	3.84	0.726	0.158	295	116	0.347		31	6.3	2.6	80	3.07	130	4.8	6.7	7.431	38.6	163	25.2	1.4	1.3	Pa
SP158	Male	56	Remission	Non-virus	Yes	4	0.33	242.73	10.12	3.94	0.826	0.129	151	132	0.383	12	28	13.5	5.6	47	5.16	138	3.3	26.4	7.413	25.8	80.1	16.2	-6.3	3.2	Unknown
SP160	Male	34	Remission	Non-virus	No	3	0.8	104.5	2.28	2.39	0.728	0.259	10	88	0.263	24	31	9.7	4.5	55	5.45	140	3.3	5.8	7.445	27.8	83.6	18.8	-4	1.6	Pc
SP186	Female	28	Death	Virus	No	3	0.9	59.22	16.03	2.19	0.97	0.016	101	74	0.213	36	26	6.6	2.5	43	2.61	138	3.2	19.1	7.477	30.8	53.3	22.5	-0.3	1.8	Pc+CMV+Af
SP193	Female	42	Death	Virus	No	7	0.5	137.2	12.19	4.19	0.849	0.014	142	133	0.388	52	28	6.2	2.5	84	13.57	135	4.1	6.9	7.43	32.7	68.6	21.3	-1.6	3.6	Pc
SP212	Female	43	Remission	Non-virus	No	0	0.33	233.33	9.51	4.23	0.85	0.076	274	126	0.366	39	36	10.3	3	54	3.64	140	3.4	9.8	7.5	27.7	77	21.2	-0.6	1	Pc
SP216	Male	82	Death	Non-virus	Yes	7	0.8	76.25	19.32	4.22	0.97	0.016	229	131	0.368	110	24	20	13	54	4.36	137	4.5	6.5	7.47	27.5	61	19.7	-2.3	0.9	Unknown
SP219	Male	82	Death	Non-virus	Yes	8	1	56.5	26.11	3.68	0.977	0.011	237	116	0.335	88	25	19.4	16.7	235	15.69	121	3	7.9	7.39	39.4	56.5	19.2	-6.1	1.1	Unknown
SP227	Male	65	Remission	Non-virus	No	2	0.3	245.33	14.69	2.2	0.878	0.072	163	71	0.213	11	25	5.5	2	82	8.41	141	3.5	6.3	7.38	35.3	73.6	21.2	-3.7	0.7	Unknown
SP229	Male	65	Remission	Non-virus	No	3	0.3	277.67	11.92	1.86	0.926	0.07	154	61	0.18	12	23	5.6	2	43	13.25	141	3.8	10.5	7.34	35.4	83.3	19.7	-5.6	0.6	Unknown
SP236	Female	41	Remission	Virus	No	17	0.5	87.6	17.49	4.13	0.91	0.075	338	124	0.366	20	28	13.6	3.4	90	5.84	141	3.7	7.7	7.474	32.1	43.8	23.3	0.7	1.6	Pc+CMV+EBV
SP252	Male	65	Remission	Non-virus	No	4	0.45	253.33	11.49	3.74	0.934	0.032	124	104	0.327	51	23	8.4	4.6	778	49.94	142	5	13.4	7.433	27.2	114	17.9	-4.9	2.1	Pc+Kp
SP253	Male	29	Remission	Non-virus	No	3	0.35	161.43	10.76	4.31	0.892	0.087	99	129	0.4	22	33	19.8	9.2	92	5.95	133	3.6	5	7.384	45.9	56.5	26.8	1.8	1.1	Unknown
SP257	Male	27	Remission	Non-virus	No	4	0.8	143.75	9.32	5.23	0.749	0.153	267	150	0.438	100	34	11.5	5.2	473	23.5	136	3.7	8	7.434	36.9	115	24.3	0.8	1	Pc
SP258	Male	43	Remission	Virus	No	19	0.8	79.75	1.3	2.71	0.439	0.423	507	68	0.216	42	21	13.3	7.4	30	3.76	138	2.8	9.1	7.51	36.2	63.8	28.7	5.6	1.1	RV
SP284	Female	43	Remission	Non-virus	No	11	0.8	126.25	10.62	4.46	0.837	0.121	321	133	0.412	39	32	9.6	2.8	83	9.64	141	4.1	13.8	7.47	35.6	101	26.1	3.1	0.9	My
SP285	Male	58	Death	Non-virus	No	8	0.8	65.5	3.14	2.31	0.892	0.086	51	75	0.231	29	28	5.4	2.3	94	11.59	133	5	7.2	7.445	29.8	52.4	20.2	-2.9	1.4	Unknown
SP291	Male	74	Death	Non-virus	Yes	15	0.75	83.2	17.4	3.7	0.969	0.01	135	116	0.327	36	27	12.4	6.8	84	5.77	135	4.7	7.8	7.465	30.9	62.4	21.9	-0.5	2	Unknown
SP330	Female	46	Remission	Non-virus	No	7	0.37	189.73	9.88	3.75	0.945	0.038	112	104	0.311	17	30	8.6	3.5	94	8.5	138	3.5	5.6	7.469	30.2	70.2	21.7	-0.9	1.4	Sp+Ca
SP349	Male	15	Remission	Non-virus	No	4	0.5	157.8	21.58	5.09	0.907	0.05	160	124	0.388	4	35	9.9	4.2	62	3.02	139	3.3	4.2	7.43	37.9	78.9	25.1	1.1	1	Unknown
SP420	Male	66	Remission	Non-virus	Yes	3	0.8	99.13	25.91	3.45	0.95	0.022	21	118	0.336	24	29	16.4	7.2	112	6.12	138	3.9	8.4	7.345	27.1	79.3	14.4	-9.6	3.5	Unknown
SP423	Male	66	Remission	Non-virus	Yes	4	0.5	230	15.93	3.24	0.9	0.06	25	108	0.315	19	25	15.5	4.7	112	9.28	138	3.9	10.5	7.4	32	115	19.8	-4	1.4	Unknown
SP527	Female	52	Remission	Non-virus	No	13	0.45	201.56	11.43	4.04	0.771	0.157	355	81	0.295	9	30	8	2.8	80	7.76	136	4.5	5.7	7.423	37.5	90.7	24	0.2	1.7	My
SP535	Female	76	Remission	Non-virus	No	29	0.5	254	12.64	4.36	0.85	0.086	259	126	0.368	9	30	16.6	4.7	42	7.92	146	4.1	16.7	7.265	50.5	127	22.2	-4.5	1.1	Unknown
SP536	Male	45	Death	Virus	Yes	3	0.6	126.17	10.95	4.68	0.912	0.06	211	150	0.429	19	21	13.2	7.3	59	9.46	139	3.5	6.9	7.316	36.3	75.7	18	-7	2.4	IA
SP537	Male	64	Death	Virus	Yes	11	0.25	267.2	12.97	3.37	0.936	0.029	164	105	0.306	37	28	14.4	10.6	53	9.23	133	4.8	8	7.382	37.2	66.8	21.6	-2.5	2	IA
SP548	Male	67	Remission	Virus	No	7	0.5	197.4	9.38	2.83	0.923	0.048	254	91	0.281	32	27	5.3	2.8	53	3.11	135	4.2	6.1	7.302	39.3	98.7	18.8	-6.5	1	IA
SP569	Female	42	Remission	Virus	No	8	0.35	257.43	6.1	3.28	0.885	0.077	109	97	0.289	53	31	10.2	3.5	168	7.4	133	4.4	11.6	7.431	43.6	90.1	28.5	4.2	1.8	IA+EBV+Ca+Pa+Bc
SP585	Male	53	Remission	Virus	Yes	19	0.4	225	14.2	3.35	0.91	0.044	136	105	0.298	54	19	8.3	4.9	43	9.19	137	3.5	11.1	7.45	32	90	21.9	-1	2.1	IA+Af
SP591	Male	40	Remission	Virus	No	14	0.8	81.25	10.34	4.92	0.878	0.066	230	144	0.412	42	29	21.6	6.4	40	4.77	133	4.1	12.6	7.5	26	65	19.9	-1.4	1.5	IA
SP607	Female	54	Remission	Non-virus	Yes	6	0.5	258	8.23	3.33	0.865	0.041	37	107	0.289	26	25	14	9.3	66	1.82	139	4.1	7.5	7.415	33.5	129	21.1	-2.4	1.4	My+Kp+Ca
SP616	Male	68	Remission	Virus	Yes	9	1	75.2	7.32	4.56	0.821	0.163	154	145	0.425	57	31	6.6	4.4	60	5.57	133	3.5	9.5	7.078	86.4	75.2	17.6	-8.4	0.9	IA
SP621	Female	63	Remission	Virus	No	10	0.5	157.2	6.63	4.04	0.805	0.152	246	121	0.352	15	28	17.6	8	101	15.13	135	4.4	8.1	7.448	37.4	78.6	25.5	2.1	1.2	IA
SP625	Male	35	Remission	Virus	No	8	0.4	290	6.8	4.45	0.826	0.141	69	135	0.397	6	28	6.5	2.2	72	10.1	134	4.2	8.9	7.42	41.8	116	26.6	2.4	1.9	IA
SP656	Male	25	Remission	Virus	Yes	12	0.65	130.77	4.52	3.94	0.858	0.084	62	123	0.36	71	28	9.2	5.1	449	24.66	145	3.7	7.5	7.35	34	85	18.1	-6.2	2	AV
SP661	Male	40	Death	Virus	Yes	7	0.6	111.83	8.25	4.32	0.897	0.095	215	135	0.386	49	31	5	3	130	6.06	141	3.2	5.8	7.281	44.6	67.1	20.3	-5.8	1.5	IA
SP666	Female	63	Remission	Non-virus	No	2	0.33	216.06	8.17	4.07	0.828	0.159	129	122	0.361	31	31	8.4	3.6	51	3.89	139	3.9	7.9	7.458	37	71.3	25.8	2.5	1.3	Unknown
SP693	Male	49	Death	Non-virus	Yes	3	0.6	146.67	3.53	3.93	0.85	0.096	97	110	0.339	8	30	8.4	6.4	123	25.34	148	3.5	13.2	7.21	48	88	18.3	-9	2.4	Sp
Abbreviation in pathogen column. IA: influenza A; CMV: cytomegalovirus; EBV: Epstein-Barr virus; AV: adenovirus; RV: rhinovirus; Sp: Streptococcus pneumoniae; Kp: Klebsiella pneumoniae; Pa: Pseudomonas aeruginosa; Na: Nocardia asteroids; Bc: Burkholderia cepacia; My: Mycoplasma; Ca: Candida albicans; Af: Aspergillus fumigatus; Pc: Pneumocystis carinii.
