# Supplementary material for: NETosis is critical in patients with severe community-acquired pneumonia
Source: Front Immunol. 2022 Nov 15;13:1051140. doi: 10.3389/fimmu.2022.1051140 (PMC9709478; doi:10.3389/fimmu.2022.1051140)
Supplement: Supplementary file 5 [file Table_2.xls]

## Sheet: NC
Supplementary table 2 Sex and age of healthy control.
ID	Sex	Age
NC1	Male	27
NC2	Female	27
NC3	Male	35
NC4	Female	27
NC5	Male	37
NC6	Female	29
NC7	Male	27
NC8	Female	27
NC9	Male	24
NC10	Female	29
NC11	Male	37
NC12	Female	25
NC13	Male	36
NC14	Female	36
NC15	Male	37
NC16	Female	37
NC17	Male	26
NC18	Female	27
NC19	Male	24
NC20	Male	29
NC21	Female	25
