# Supplementary material for: NETosis is critical in patients with severe community-acquired pneumonia
Source: Front Immunol. 2022 Nov 15;13:1051140. doi: 10.3389/fimmu.2022.1051140 (PMC9709478; doi:10.3389/fimmu.2022.1051140)
Supplement: Supplementary file 6 [file Table_3.xls]

## Sheet: cor_PcGene_r
Supplementary table 3 Correlation between NETosis genes and NETosis PC1.
	PC 1
HMGB1	-0.211092
TLR7	-0.389389
H2AC13	-0.75645
H2AC11	-0.888267
H2AC7	-0.568153
H4C3	-0.517803
H3C12	-0.822292
H4C11	-0.73479
H3C4	-0.54205
ELANE	-0.189888
H4-16	-0.666928
H3C14	-0.661384
H3C15	-0.53887
DEFA1	-0.157087
IGKC	-0.488585
IGHG4	-0.38149
IGHG2	-0.373169
IGHG1	-0.505546
IGHG3	-0.39286
IGHJ6	-0.544339
IGHJ2	-0.446032
DNASE1	-0.459362
H2BC15	-0.873147
H2BS1	-0.17981
DEFA3	-0.174308
IGHJ4	-0.522436
DEFA1B	-0.0345653
IGHJ5	-0.528673
IGHJ3	-0.549656
IFNAR2	-0.109324
H4C15	-0.219121
H4C14	-0.456459
H4C12	-0.794885
H2BC14	-0.654406
H2BC8	-0.854081
H3C8	-0.762452
H2BC6	-0.765827
H4C6	-0.663881
H2BC17	-0.825855
H3C6	-0.784366
H4C13	-0.642746
H2AC15	-0.834172
H3C11	-0.681388
H2BC9	-0.900423
H3C1	-0.488117
H4C9	-0.794113
H2AC14	-0.777765
H2BC3	-0.707556
H2AC16	-0.76134
H4C5	-0.73037
H4C4	-0.744994
H2BC7	-0.758321
H3C7	-0.652043
H2BC10	-0.625997
H4C1	-0.671986
H2AC17	-0.740392
H4C2	-0.710182
H3C10	-0.815077
H3C2	-0.731419
H3C3	-0.735532
MPO	-0.219076
PRKCH	-0.0303908
CYBA	-0.0815217
PRKCQ	-0.167221
PRKCZ	-0.110782
MAPK1	0.0121411
NCF4	0.00526388
MAPK3	0.0762505
CBX1	-0.356794
MAPK14	-0.278268
NCF2	0.136503
H1-3	-0.583034
H2BC11	-0.80247
IL1B	0.112466
PRKCG	-0.0105668
PIN1	-0.17787
H3-3B	-0.0160993
IFNAR1	-0.219581
FCGR2A	0.0514749
IL18	-0.0541276
PRKCA	-0.370066
MAPK13	-0.142933
H2BC5	-0.592861
H4C8	-0.725693
NCF1	0.0288503
IFNAR2	-0.33372
C1QC	-0.239429
PADI4	-0.164784
H3-3A	0.0330844
PRKCI	-0.289658
PRKCD	0.111231
H2AZ1	-0.134059
CAMP	-0.100021
DEFA4	-0.165134
CYBB	-0.30612
PRKCB	-0.417282
H1-4	-0.442866
PRKCE	-0.341143
C1QB	-0.184168
C1QA	-0.254577
H2AC6	-0.650179
H2BC4	-0.377412
H3C13	-0.68348
H2AC20	-0.1481
H1-5	-0.67606
H2BC21	-0.381786
H1-10	-0.0963093
H2BC13	-0.849068
MAPK11	0.134825
H1-6	-0.62624
H1-2	-0.241955
MAPK12	-0.397608
H3-5	-0.0729727
H2AX	-0.37297
H1-0	-0.0908174
