# Supplementary material for: NETosis is critical in patients with severe community-acquired pneumonia
Source: Front Immunol. 2022 Nov 15;13:1051140. doi: 10.3389/fimmu.2022.1051140 (PMC9709478; doi:10.3389/fimmu.2022.1051140)
Supplement: Supplementary file 7 [file Table_4.xls]

## Sheet: Sheet1
Supplementary table 4. Relationships between principle component 1 of NETosis genes and clinical traits
Wilcoxon rank-sum test
	P-value
Sex	0.855
Prognosis	0.756
Pathogen	0.038
AKI	0.034
Spearman's correlation
	P-value	Coefficient
Age	0.075	0.242
Fever duration	0.324	-0.135
FiO2	0.939	0.011
PaO2/FiO2	0.842	-0.027
WBC	0.114	0.215
RBC	0.056	-0.259
NEUT%	0.493	0.094
LY%	0.374	-0.122
PLT	0.55	-0.082
HGB	0.037	-0.282
HCT	0.061	-0.254
ALT	0.096	-0.226
Alb	0.774	-0.04
Tbil	0.655	-0.062
Dbil	0.408	-0.114
Cr	0.356	-0.127
BUN	0.382	-0.12
Na	0.114	0.215
K	0.334	-0.133
Glucose	0.93	-0.012
ABG-PH	0.242	0.16
ABG-PaCO2	0.007	-0.361
ABG-PaO2	0.74	-0.046
ABG-HCO3	0.239	-0.161
ABG-ABE	0.504	-0.092
ABG-Lac	0.66	-0.061
Supplementary table 4. Relationships between principle component 1 of NETosis genes and clinical traits. AKI, acute kidney injury; FiO2, fraction of inspired oxygen; PaO2, partial pressure of oxygen; WBC, white blood cell count; RBC, red blood cell count; NEUT%, percentage of neutrophils; LY%, percentage of lymphocytes; PLT, platelet; HGB, hemoglobin; HCT, hematocrit; ALT, alanine aminotransferas…
