# Supplementary material for: NETosis is critical in patients with severe community-acquired pneumonia
Source: Front Immunol. 2022 Nov 15;13:1051140. doi: 10.3389/fimmu.2022.1051140 (PMC9709478; doi:10.3389/fimmu.2022.1051140)
Supplement: Supplementary file 8 [file Table_5.xls]

## Sheet: sp_nc
Supplementary table 5 Statistical test of sex and age between patients and healthy control.
	healthy control	SCAP patients	P-value
	N=21	N=56
Sex:			0.322
Female	10 (47.6%)	18 (32.1%)
Male	11 (52.4%)	38 (67.9%)
Age	29.9 (4.94)	47.5 (18.3)	<0.001
Chi-square test was used for sex, t-test was used for age.
