# Supplementary material for: NETosis is critical in patients with severe community-acquired pneumonia
Source: Front Immunol. 2022 Nov 15;13:1051140. doi: 10.3389/fimmu.2022.1051140 (PMC9709478; doi:10.3389/fimmu.2022.1051140)
Supplement: Supplementary file 9 [file Table_6.xls]

## Sheet: Sheet2
Supplementary table 6 Network object and corresponding gene symbol of NETosis pathway.
Network Objects	Gene Symbol
Alpha-defensin	DEFA1, DEFA3, DEFA4, DEFA5, DEFA6, DEFA1B
C1q	C1QA, C1QB, C1QC
CAMP	CAMP
DNA	/
DNase I	DNASE1
ERK1/2	MAPK1, MAPK3
Fc gamma RII alpha	FCGR2A
HMGB1	HMGB1
HP1 beta	CBX1
Histone H1	H1FOO, H1F0, HIST1H1C, HIST1H1D, HIST1H1E, HIST1H1B, HIST1H1T, HIST1H1A, H1FX
Histone H1.2	HIST1H1C
Histone H2	LOC102724334, HIST1H2AD, H2AFX, H2AFZ, HIST1H2BD, HIST1H2BB, H2BS1, HIST1H2AI, HIST1H2AK, HIST1H2AJ, HIST1H2AL, HIST1H2AC, HIST1H2AM, HIST2H2AC, HIST1H2BG, HIST1H2BL, HIST1H2BN, HIST1H2BM, HIST1H2BF, HIST1H2BE, HIST1H2BH, HIST1H2BI, HIST1H2BC, HIST1H2BO, HIST2H2BE, HIST1H2AG, HIST1H2BJ
Histone H2A	HIST1H2AD, H2AFX, H2AFZ, HIST1H2AI, HIST1H2AK, HIST1H2AJ, HIST1H2AL, HIST1H2AC, HIST1H2AM, HIST2H2AC, HIST1H2BG
Histone H3	HIST2H3C, H3F3A, H3F3B, HIST2H3A, H3Y2, H3Y1, H3F3C, HIST2H3D, HIST3H3, HIST1H3A, HIST1H3D, HIST1H3C, HIST1H3E, HIST1H3I, HIST1H3G, HIST1H3J, HIST1H3H, HIST1H3B, HIST1H4L
Histone H4	HIST4H4, HIST2H4B, HIST1H4I, HIST1H4A, HIST1H4D, HIST1H4F, HIST1H4K, HIST1H4J, HIST1H4C, HIST1H4H, HIST1H4B, HIST1H4E, HIST1H4L, HIST2H4A
IFN-alpha	IFNA1, IFNA2, IFNA4, IFNA5, IFNA6, IFNA7, IFNA8, IFNA10, IFNA13, IFNA14, IFNA16, IFNA17, IFNA21
IFN-alpha/beta receptor	IFNAR1, IFNAR2
IL-1 beta	IL1B
IL-18	IL18
IgG	IGHJ6, IGHJ5, IGHJ4, IGHJ3, IGHJ2, IGHJ1, IGHG1, IGHG2, IGHG3, IGHG4, IGKC, IGKV@, IGL, IGLV@, IGK, IGKJ, IGLJ
Leukocyte elastase	ELANE
NADPH oxidase	CYBA, CYBB, NCF2, NCF4, NCF1
PAD4	PADI4
PERM	MPO
PKC	PRKCA, PRKCB, PRKCD, PRKCE, PRKCG, PRKCH, PRKCI, PRKCQ, PRKCZ
Pin1	PIN1
TLR7	TLR7
Vertebrate ssRNA extracellular region	/
p38 MAPK	MAPK14, MAPK11, MAPK13, MAPK12
p47-phox	NCF1
p67-phox	NCF2
Bold gene symbol: differentially expressed genes in NETosis pathway
