# Supplementary material for: NETosis is critical in patients with severe community-acquired pneumonia
Source: Front Immunol. 2022 Nov 15;13:1051140. doi: 10.3389/fimmu.2022.1051140 (PMC9709478; doi:10.3389/fimmu.2022.1051140)
Supplement: Supplementary file 10 [file Table_7.xls]

## Sheet: diff5_hg19
Supplementary table 7 Differentially expressed genes.
	baseMean	log2FoldChange	lfcSE	stat	pvalue	padj	weight
A3GALT2	46.7771	2.39675	0.352682	6.7958	1.07716e-11	1.72124e-10	0.623838
ABCA1	3196.67	2.41042	0.27908	8.63705	5.76843e-18	5.35492e-16	0.431665
ABCA13	784.661	4.24685	0.386676	10.983	4.61542e-28	1.43505e-25	0.74375
ABCB11	4.13411	2.63851	0.549024	4.80582	1.54117e-06	4.33553e-06	1.41122
ABCG5	3.62031	5.24989	1.25121	4.19584	2.71868e-05	9.71102e-05	0.86912
ABCG8	4.79594	5.64815	2.05891	2.74327	0.00608315	0.00979679	1.33842
ACHE	34.7649	2.40076	0.534891	4.48832	7.17864e-06	4.33942e-05	0.543607
ACOX2	7.08075	2.69838	0.343744	7.84997	4.16121e-15	7.23491e-14	1.33842
ACSL1	33144.2	2.95397	0.286418	10.3135	6.12407e-25	2.19733e-22	0.432676
ACSS3	6.61994	2.43267	0.484141	5.02472	5.04175e-07	1.54942e-06	1.40763
ADAM12	30.6843	-2.43277	0.219618	-11.0773	1.61684e-28	3.57142e-26	1.18239
ADAMTS2	659.232	6.91971	0.514641	13.4457	3.26289e-41	8.06612e-38	0.89803
ADAMTS3	26.5079	5.48089	0.731963	7.48793	6.99671e-14	1.70327e-12	0.665159
ADAMTS7	2.50373	2.35058	0.584824	4.01929	5.83742e-05	0.000121869	1.46146
ADM	2087.48	3.57097	0.320351	11.1471	7.39989e-29	2.03013e-26	1.03743
ADORA1	1.55563	-2.9337	0.505692	-5.80135	6.57845e-09	2.75134e-08	1.46146
ADORA2A-AS1	23.3006	4.0952	0.541405	7.56403	3.90778e-14	9.36264e-13	0.729595
ADORA3	158.837	2.3554	0.349455	6.74021	1.58153e-11	2.42944e-10	0.62454
AHSP	680.281	2.6404	0.573639	4.6029	4.16651e-06	2.03481e-05	0.718461
AIM2	877.551	2.50528	0.278307	9.00185	2.21946e-19	1.55944e-17	0.810151
AJAP1	2.36079	-2.83501	0.571286	-4.9625	6.95915e-07	1.99288e-06	1.47775
ALOX15B	126.238	2.4225	0.500621	4.83899	1.30501e-06	7.78365e-06	0.633435
ALOX5AP	5773.13	2.70076	0.240267	11.2407	2.57355e-29	1.55921e-26	0.482132
ALPL	11486	3.53191	0.420421	8.40089	4.4311e-17	3.08858e-15	0.486256
AMHR2	2.64681	2.43932	0.422968	5.76717	8.06147e-09	3.28086e-08	1.47308
AMPH	90.8663	5.47395	0.554577	9.8705	5.58853e-23	6.11742e-21	1.06182
ANKRD2	7.1079	2.577	0.463799	5.5563	2.75558e-08	1.07084e-07	1.38557
ANKRD22	994.712	4.75069	0.390957	12.1514	5.63739e-34	6.22114e-31	0.718461
ANKRD34B	411.661	4.17139	0.34114	12.2278	2.20889e-34	2.27523e-31	0.89803
ANKRD45	3.73536	2.71284	0.737903	3.67641	0.000236537	0.000462952	1.40763
ANLN	71.2612	2.44533	0.277142	8.82338	1.1106e-18	5.68935e-17	0.965165
ANTXRL	2.26678	2.77451	0.688154	4.03182	5.53476e-05	0.000114703	1.47775
ANTXRLP1	57.0417	-2.32702	0.279097	-8.33768	7.57608e-17	4.01196e-15	0.623838
ANXA3	3545.98	4.54802	0.338703	13.4278	4.15769e-41	1.72563e-37	0.486256
AOC1	44.0155	4.30701	0.71567	6.01815	1.76419e-09	1.69783e-08	0.665159
AP3B2	226.92	5.22875	0.525669	9.94686	2.60266e-23	3.47532e-21	0.893844
APBA1	10.1327	-2.38725	0.250319	-9.53684	1.47256e-21	1.86679e-19	0.735787
APOBEC3A_B	2.04697	3.44073	0.873275	3.94004	8.14695e-05	0.000164494	1.47308
APOBEC3B	227.108	2.38392	0.456348	5.22391	1.7518e-07	8.78944e-07	0.903539
APOL4	45.809	3.00198	0.530774	5.65585	1.5508e-08	8.09417e-08	1.05911
APOL5	0.703622	2.63989	0.924352	2.85594	0.00429097	0.00298562	3.41169
AQP9	17223.7	2.55412	0.296883	8.60314	7.75666e-18	6.2678e-16	0.486256
AREG	41.8997	2.80559	0.480546	5.83834	5.2722e-09	4.59551e-08	0.665159
ARG1	1571.96	5.03475	0.420937	11.9608	5.69948e-33	3.98984e-30	0.813146
ARHGEF17	85.1049	2.69029	0.30634	8.78203	1.60544e-18	7.31553e-17	1.05911
ARPP21	1.0487	-3.2321	0.47092	-6.86338	6.72512e-12	6.29867e-11	1.17226
ARSJ	1.32176	-2.37796	0.531077	-4.47762	7.54801e-06	1.88878e-05	1.40797
ART4	5.18855	2.59877	0.717362	3.62268	0.000291568	0.00058949	1.33842
ASIC1	10.9817	-2.38273	0.381371	-6.24781	4.16256e-10	3.18283e-09	0.97756
ASPG	2.70741	2.51985	0.552513	4.56071	5.09812e-06	1.55923e-05	1.17226
ASPH	2132.46	2.34773	0.254801	9.21394	3.14356e-20	3.02046e-18	0.695929
ATP1A2	0.417062	-2.45754	0.825307	-2.97773	0.0029039	0.00208241	3.41169
ATP2C2	86.8086	4.51076	0.480524	9.38718	6.16286e-21	4.65342e-19	1.07303
ATP6V1C2	16.504	2.64803	0.595382	4.44761	8.68311e-06	3.8078e-05	0.759775
AXL	6.2274	-2.53451	0.41444	-6.11552	9.62449e-10	5.14633e-09	1.33842
AZU1	269.968	2.89517	0.446365	6.4861	8.80891e-11	8.37607e-10	0.893844
B3GNT5	681.195	2.36934	0.283822	8.34797	6.94447e-17	3.24629e-15	0.718461
B4GALT5	5287.39	2.38256	0.199708	11.9303	8.23239e-33	9.84608e-30	0.431665
BAMBI	38.8934	2.97249	0.293497	10.1278	4.15781e-24	5.65919e-22	1.05911
BASP1	7204.54	2.69185	0.299456	8.98916	2.49131e-19	2.73416e-17	0.486256
BATF2	538.402	3.70917	0.449953	8.24345	1.67311e-16	5.86726e-15	0.89803
BCL2A1	3785.95	3.84162	0.347148	11.0662	1.82917e-28	1.00918e-25	0.432667
BCL6	17444.9	3.05366	0.280783	10.8755	1.50828e-27	7.37039e-25	0.432667
BEAN1	4.85102	3.28462	0.906742	3.62244	0.000291842	0.000563159	1.40763
BEND7	63.8005	2.33548	0.379832	6.1487	7.81188e-10	5.2617e-09	1.05911
BEX1	16.0587	2.91862	0.44179	6.60634	3.93937e-11	3.69522e-10	0.97756
BHMT2	0.833479	2.90233	0.967624	2.99944	0.00270472	0.0052465	1.17226
BIRC5	87.8388	2.65025	0.321295	8.24867	1.60173e-16	4.8236e-15	1.07303
BMX	547.666	4.29833	0.384847	11.1689	5.78696e-29	2.14303e-26	0.751069
BPI	1239.61	3.95495	0.397125	9.95896	2.30452e-23	2.80996e-21	1.02863
BRE-AS1	74.9375	2.52147	0.416798	6.04961	1.45195e-09	9.14162e-09	1.07303
BTNL3	92.4867	2.39362	0.811476	2.9497	0.00318078	0.00729213	0.965165
C10orf10	43.3544	3.37552	0.446813	7.55466	4.19943e-14	1.08398e-12	0.665159
C10orf55	3.01403	2.83547	0.645501	4.39267	1.11968e-05	2.85195e-05	1.33842
C11orf82	236.708	2.52993	0.251283	10.068	7.64986e-24	1.15411e-21	0.89182
C11orf87	0.754071	2.58275	1.02341	2.52366	0.011614	0.00554477	4.74633
C11orf91	4.81437	3.51336	0.554329	6.33804	2.32711e-10	2.08494e-09	0.86912
C17orf105	2.36284	2.90785	0.623754	4.66185	3.13377e-06	7.98749e-06	1.47775
C17orf107	168.231	3.04389	0.491058	6.19863	5.69566e-10	6.29306e-09	0.633435
C1orf106	8.77174	2.89188	0.464431	6.22673	4.76271e-10	4.58993e-09	0.753293
C1orf146	0.610174	2.78957	1.2714	2.1941	0.0282283	0.0174343	3.30313
C1orf192	8.44322	3.99648	0.781271	5.11535	3.13155e-07	9.96817e-07	1.41122
C1orf226	51.8753	3.5144	0.346911	10.1306	4.04304e-24	4.96146e-22	1.18239
C1QC	32.3876	3.14572	0.391733	8.03027	9.7261e-16	2.15599e-14	1.18239
C21orf15	51.5375	-2.46158	0.414619	-5.93697	2.90335e-09	1.75077e-08	1.05911
C2orf40	3.35223	-2.58749	0.398348	-6.49554	8.27361e-11	5.31311e-10	1.38557
C3AR1	1151.44	2.60507	0.299417	8.70047	3.30498e-18	1.44389e-16	1.02863
C4BPA	285.992	2.71166	0.670069	4.04684	5.19145e-05	0.00017254	0.891803
C5orf20	13.2355	-3.4742	0.359573	-9.66203	4.37136e-22	5.96419e-20	0.753293
C5orf27	10.5008	2.42855	0.415656	5.8427	5.13615e-09	3.16631e-08	0.97756
C5orf47	5.10465	3.4672	0.538496	6.43869	1.20512e-10	7.34669e-10	1.40763
C5orf64	0.776316	-2.57329	0.726274	-3.54314	0.000395386	0.000337227	3.30313
C6orf195	2.09497	2.88558	0.666276	4.33091	1.48491e-05	3.37841e-05	1.47775
C6orf222	2.47787	2.50592	0.712519	3.51699	0.00043647	0.000817629	1.40797
C6orf223	4.9107	4.82972	0.757019	6.37992	1.77176e-10	1.0644e-09	1.38557
C8B	1.74376	3.94323	1.13526	3.47341	0.000513881	0.000912827	1.47308
C8orf88	61.2687	2.40691	0.281216	8.55892	1.13927e-17	4.36566e-16	1.05911
C9orf152	4.00439	3.90743	0.700491	5.57813	2.43118e-08	9.5637e-08	1.38557
C9orf171	8.56986	5.65599	0.848881	6.66288	2.68505e-11	3.30397e-10	0.753293
C9orf50	1.11185	3.61123	0.977058	3.69602	0.000219005	0.000411775	1.47775
C9orf84	4.25874	3.00045	0.612717	4.89695	9.73345e-07	2.84183e-06	1.41122
CA1	5034.15	4.26375	0.638086	6.6821	2.35549e-11	4.37511e-10	0.486256
CA12	22.4584	4.51989	0.549409	8.22682	1.92245e-16	7.69486e-15	0.759775
CA4	998.961	4.48002	0.404589	11.073	1.69573e-28	5.81787e-26	0.74375
CACNA1E	853.411	4.02681	0.436783	9.21925	2.99185e-20	2.70578e-18	0.74375
CAMK1G	1.22633	3.7467	1.28358	2.91894	0.00351218	0.00667601	1.17226
CAMK2A	1.03512	3.0192	1.07391	2.81141	0.00493254	0.00771253	1.40797
CAMP	627.644	2.85939	0.327904	8.72022	2.77657e-18	1.70565e-16	0.718461
CAPN13	27.415	5.1805	0.529827	9.77771	1.40351e-22	2.44832e-20	0.623838
CARD17	179.399	3.36242	0.375385	8.95725	3.32889e-19	1.86029e-17	0.986354
CASP5	384.159	2.45152	0.356037	6.88559	5.75482e-12	6.17141e-11	1.02432
CBS	128.193	2.80979	0.398403	7.05264	1.75556e-12	3.25712e-11	0.633435
CCDC140	3.00156	4.23629	0.657107	6.44687	1.14182e-10	7.10471e-10	1.38557
CCDC147-AS1	111.364	3.20796	0.342903	9.35529	8.33719e-21	6.84878e-19	0.965165
CCDC36	1.32143	2.91103	0.675366	4.3103	1.63033e-05	4.55784e-05	1.17226
CCDC73	30.8485	2.33533	0.500971	4.66161	3.1374e-06	9.84007e-06	1.18239
CCIN	23.3445	2.55278	0.348396	7.32724	2.34939e-13	4.47214e-12	0.759775
CCL3L1	8.3446	3.09334	0.787859	3.92626	8.62764e-05	0.000184082	1.38557
CCM2L	4.56442	2.7684	0.539398	5.13238	2.86102e-07	9.1879e-07	1.40763
CCNA1	103.75	3.78367	0.519127	7.28851	3.1339e-13	4.292e-12	1.06016
CCNB2	71.5434	2.45016	0.281105	8.71617	2.87783e-18	1.23742e-16	1.06016
CD163L1	43.8007	2.42799	0.4281	5.67155	1.41514e-08	1.3711e-07	0.543607
CD177	16895.4	7.89408	0.519813	15.1864	4.35324e-52	1.00224e-47	0.482132
CD207	0.61579	-2.764	0.823632	-3.35586	0.000791175	0.000710673	2.97159
CD24	608.408	2.38176	0.348469	6.83494	8.20415e-12	1.18018e-10	0.718461
CD274	1243.94	3.39795	0.377699	8.99645	2.33125e-19	1.62778e-17	0.813146
CDC20	25.0917	2.38212	0.318237	7.48536	7.13535e-14	1.04176e-12	1.18239
CDC25A	39.2839	2.93733	0.310648	9.45548	3.2154e-21	4.23145e-19	0.623838
CDCA5	81.7674	2.48506	0.301819	8.2336	1.81666e-16	5.46569e-15	1.06016
CDH6	5.77192	3.24711	0.72565	4.47476	7.64988e-06	1.90866e-05	1.41122
CDIPT-AS1	2.67788	3.15583	0.599939	5.26025	1.43861e-07	5.77086e-07	1.17226
CEACAM1	2550.1	4.04484	0.358603	11.2795	1.6577e-29	1.16786e-26	0.431665
CEACAM6	268.109	3.68101	0.426298	8.63483	5.88137e-18	2.78765e-16	0.893844
CEACAM8	665.708	3.97157	0.425034	9.34412	9.2655e-21	9.37504e-19	0.74375
CEBPE	185.349	2.59036	0.322154	8.04077	8.92792e-16	3.55379e-14	0.62454
CELA2A	0.766646	3.06908	1.26354	2.42895	0.0151428	0.0095888	3.41169
CENPA	26.1673	2.78965	0.321491	8.67722	4.0555e-18	3.1249e-16	0.543607
CEP55	60.6174	2.72263	0.344453	7.90422	2.69615e-15	5.94086e-14	1.07303
CFLAR-AS1	32.9594	3.25909	0.744082	4.38001	1.18674e-05	3.74006e-05	1.05911
CH25H	3.52631	4.20399	0.816793	5.14694	2.64767e-07	8.52748e-07	1.41122
CHAC1	6.36936	2.44544	0.380508	6.42677	1.3034e-10	7.877e-10	1.41122
CHIT1	145.268	3.66689	0.36177	10.136	3.82483e-24	8.27461e-22	0.633435
CHMP4C	15.2938	3.27268	0.531626	6.15597	7.46187e-10	5.4226e-09	0.97756
CKAP4	4334.88	2.76931	0.242741	11.4085	3.79167e-30	2.58371e-27	0.486256
CLDN22	1.08344	-2.36134	0.729515	-3.23686	0.00120851	0.00200764	1.47775
CLEC4D	1298.4	2.81084	0.270833	10.3785	3.10702e-25	7.39652e-23	0.695929
CLEC4E	3042.33	2.52852	0.265465	9.52489	1.65216e-21	3.27304e-19	0.432667
CLEC4F	13.8852	-2.91676	0.801868	-3.63745	0.000275346	0.000952753	0.753293
CLEC5A	424.042	2.48384	0.289511	8.57942	9.53499e-18	5.09646e-16	0.751069
CLRN1-AS1	22.1808	4.70265	0.550442	8.54341	1.30323e-17	6.73804e-16	0.753293
CMPK2	1524.22	2.45593	0.375323	6.5435	6.00959e-11	7.40459e-10	0.695929
CNGA4	18.2495	2.43665	0.272834	8.93088	4.22629e-19	3.01453e-17	0.735787
CNTD1	12.6649	2.65139	0.93005	2.8508	0.00436093	0.0125776	0.729595
COL13A1	6.76389	-2.98223	0.426764	-6.98801	2.78812e-12	2.43781e-11	1.38557
COL17A1	117.231	4.57466	0.436312	10.4848	1.0141e-25	1.70575e-23	1.07303
COL26A1	1.94197	-3.64907	0.989723	-3.68696	0.000226951	0.00042565	1.47775
COL4A2-AS1	2.22174	3.14169	0.688303	4.5644	5.00936e-06	1.53481e-05	1.17226
COL5A1	9.93988	-2.43204	0.383022	-6.3496	2.1587e-10	2.19775e-09	0.759775
COL5A3	34.6507	-2.75182	0.376643	-7.30617	2.74855e-13	3.8179e-12	1.05911
COX6B2	15.3703	4.80971	0.563821	8.53055	1.45651e-17	5.90655e-16	0.97756
CPE	5.76663	3.52623	0.560575	6.29038	3.16696e-10	2.76089e-09	0.86912
CR1	9307.2	2.88011	0.257576	11.1816	5.01623e-29	3.064e-26	0.432676
CREB3L1	13.3285	4.68478	0.79563	5.88815	3.90548e-09	3.10771e-08	0.759775
CRHR2	1.30044	2.54331	1.00544	2.52955	0.0114209	0.0166108	1.40797
CRISP2	11.4061	3.95157	0.550164	7.18254	6.8426e-13	1.21829e-11	0.729595
CRISP3	313.356	3.60029	0.39533	9.10703	8.46642e-20	5.90106e-18	0.89182
CRYM	18.7334	2.61934	0.417151	6.27912	3.40502e-10	3.36738e-09	0.753293
CSMD1	2.98321	-2.92932	0.698946	-4.19104	2.77673e-05	6.61642e-05	1.33842
CTSG	79.68	2.85391	0.494337	5.77321	7.77761e-09	4.28036e-08	1.06182
CUX2	9.12992	-3.08809	0.304709	-10.1346	3.88128e-24	7.41172e-22	0.735787
CXCL1	565.77	3.52672	0.474788	7.42798	1.10265e-13	2.29197e-12	0.751069
CXCL14	0.641462	2.69937	1.25458	2.15162	0.0314275	0.012797	5.15898
CXCL2	37.4565	3.51889	0.476333	7.38744	1.49678e-13	2.21881e-12	1.05911
CXCL3	12.5069	2.57474	0.430793	5.97675	2.27632e-09	1.96604e-08	0.729595
CXCL8	11293.6	5.71257	0.705045	8.10242	5.38763e-16	2.83515e-14	0.482132
CYP19A1	100.297	8.10111	0.718488	11.2752	1.73946e-29	5.71566e-27	0.965165
CYP1A1	1.92753	3.19915	0.622088	5.14261	2.70953e-07	1.03432e-06	1.17226
CYP1B1	3933.71	2.69728	0.306115	8.81131	1.23692e-18	1.29522e-16	0.432667
CYP26A1	3.10757	3.63284	0.587495	6.18361	6.26536e-10	3.47566e-09	1.33842
CYP46A1	2.11573	-3.03052	0.329079	-9.20911	3.28851e-20	1.61661e-18	1.46146
CYP7A1	2.19522	3.70676	0.690246	5.3702	7.86511e-08	2.68419e-07	1.46146
CYSTM1	1875.18	3.79978	0.343783	11.0528	2.12423e-28	6.51624e-26	0.813146
CYYR1	42.1555	2.67795	0.408963	6.54815	5.82561e-11	7.50126e-10	0.665159
DAAM2	1011.36	5.03172	0.572463	8.7896	1.50091e-18	9.76029e-17	0.724808
DACH1	277.758	3.41462	0.300849	11.35	7.41962e-30	2.71617e-27	0.891803
DCC	3.71461	4.28758	0.862073	4.97357	6.57321e-07	1.97373e-06	1.41122
DCN	1.54443	-2.60043	0.884921	-2.9386	0.00329693	0.00510599	1.47308
DDN	7.38898	2.62009	0.368844	7.10352	1.21619e-12	1.13295e-11	1.40763
DEFA4	245.29	3.47898	0.42913	8.10706	5.18579e-16	1.57109e-14	0.903539
DEFA8P	6.66734	5.25802	0.700289	7.50835	5.98765e-14	7.73052e-13	1.38557
DEPDC1	25.2349	3.00428	0.375795	7.99445	1.30149e-15	2.80854e-14	1.18239
DGCR9	0.674578	2.4131	1.288	1.87353	0.0609954	0.0387122	2.97159
DHRS9	1391.44	3.37796	0.354471	9.52958	1.57923e-21	2.07313e-19	0.695929
DKK3	7.23998	-2.40035	0.393469	-6.10049	1.05745e-09	5.4226e-09	1.38557
DMRTC2	6.50885	2.87096	0.653409	4.39381	1.11379e-05	4.2229e-05	0.86912
DNAAF1	24.7815	5.61712	0.812432	6.91397	4.7129e-12	8.07562e-11	0.623838
DNAH17	81.089	2.69358	0.460991	5.84303	5.12595e-09	2.93516e-08	1.06016
DNASE1L3	4.88166	-2.92339	0.414121	-7.05926	1.67395e-12	1.4979e-11	1.41122
DOC2B	9.69735	2.82708	0.471538	5.99545	2.02923e-09	1.76036e-08	0.735787
DPEP1	1.4449	3.36503	0.866231	3.88467	0.000102467	0.000203402	1.47775
DRC1	18.1058	3.4055	0.380407	8.95226	3.48292e-19	2.5383e-17	0.735787
DSC1	28.8392	-2.59894	0.368369	-7.05526	1.72279e-12	3.67777e-11	0.543607
DSCAML1	1.93978	-2.41913	0.431179	-5.61049	2.01753e-08	7.60888e-08	1.47308
DUSP1	38993.7	3.27045	0.364343	8.9763	2.80035e-19	3.33375e-17	0.432667
DUSP13	80.8036	4.64375	0.417893	11.1123	1.09302e-28	2.72451e-26	1.07303
DYSF	20394.6	2.84085	0.25761	11.0277	2.80899e-28	1.48586e-25	0.432667
E2F8	42.1194	2.61632	0.31637	8.26982	1.34159e-16	6.66789e-15	0.623838
ECHDC3	223.545	2.61568	0.315036	8.30281	1.01679e-16	3.74738e-15	0.90174
ECRP	27.5338	2.34868	0.290819	8.07608	6.68807e-16	1.70753e-14	1.05911
EDNRB	8.19849	3.07745	0.484759	6.3484	2.17561e-10	1.27826e-09	1.38557
EHF	2.37062	-2.46201	0.327186	-7.5248	5.28006e-14	8.03154e-13	1.17226
ELANE	361.559	3.6762	0.453655	8.10352	5.33905e-16	1.44593e-14	1.02338
ENHO	7.39213	-3.16856	0.369212	-8.58195	9.32817e-18	2.80222e-16	1.40763
ENPP1	2.90368	-2.34183	0.370686	-6.31755	2.65736e-10	1.51792e-09	1.40763
EPB41L4B	3.85066	4.63381	1.49954	3.09016	0.0020005	0.00334964	1.40763
EPCAM	8.01197	3.39805	0.658354	5.16143	2.45067e-07	8.07597e-07	1.38557
EPHA2	4.70252	-3.72065	0.380666	-9.77405	1.45511e-22	1.14452e-20	1.41122
ERG	61.1039	2.94782	0.36874	7.99432	1.30295e-15	3.09914e-14	1.06182
ETV7	305.496	2.99019	0.469811	6.36467	1.95715e-10	1.72514e-09	0.90174
EXOSC4	277.719	2.35873	0.248146	9.50542	1.99242e-21	2.04946e-19	0.89182
F3	7.11558	3.41697	0.560294	6.09853	1.07048e-09	5.4077e-09	1.40763
F5	2969.15	2.43266	0.201357	12.0814	1.32498e-33	1.6489e-30	0.482132
FABP2	26.5733	5.83188	0.930613	6.26671	3.68758e-10	2.64618e-09	1.05911
FAM107A	1.0658	2.43308	0.742011	3.27904	0.00104161	0.0018295	1.40797
FAM110B	88.7941	2.45753	0.28896	8.50474	1.81998e-17	6.68742e-16	1.06182
FAM132B	73.0116	3.68048	0.580052	6.34509	2.22299e-10	1.8164e-09	0.965165
FAM20A	296.471	5.12535	0.406676	12.603	2.03181e-36	2.5861e-33	0.89182
FAM221B	1.17885	-2.82202	0.559891	-5.0403	4.64798e-07	1.3748e-06	1.47775
FAM64A	10.013	2.74808	0.44797	6.13453	8.5412e-10	7.93672e-09	0.735787
FAM71A	1.95875	2.67878	0.886538	3.02162	0.00251429	0.00399672	1.46146
FAM71F1	1.36089	2.44966	0.596169	4.10901	3.97367e-05	8.42806e-05	1.47775
FAM83A	25.2703	2.70298	0.788502	3.42799	0.000608063	0.00268225	0.543607
FAP	9.38932	3.26662	0.592558	5.51274	3.53287e-08	1.85289e-07	0.97756
FBLN2	28.9323	-2.48089	0.347987	-7.12927	1.00902e-12	1.12034e-11	1.18239
FBXL13	281.975	2.32857	0.353554	6.5862	4.51235e-11	4.54953e-10	0.891803
FBXO39	29.1762	2.63548	0.429365	6.13808	8.35255e-10	5.06863e-09	1.18239
FCAR	2829.98	2.88518	0.248514	11.6097	3.67789e-31	3.62906e-28	0.432667
FCER1A	128.737	-2.68271	0.566658	-4.73426	2.19858e-06	1.28221e-05	0.62454
FCER1G	6033.18	2.4614	0.224429	10.9674	5.48352e-28	2.78566e-25	0.432676
FCGR1A	1317.35	3.87229	0.335952	11.5263	9.72136e-31	4.21927e-28	0.965089
FCGR1B	1580.93	3.18909	0.332962	9.57797	9.8975e-22	1.18516e-19	0.813146
FCGR1C	667.067	3.65713	0.318834	11.4703	1.86026e-30	9.2544e-28	0.74375
FER1L4	29.3778	2.52579	0.425868	5.9309	3.0127e-09	1.6372e-08	1.18239
FFAR3	128.27	4.35666	0.468764	9.29392	1.48708e-20	1.12521e-18	0.97799
FGF13	114.382	4.47227	0.436492	10.2459	1.23435e-24	1.83497e-22	1.05911
FGF13-AS1	3.93161	4.21308	0.774698	5.43836	5.37742e-08	3.05167e-07	0.86912
FGF22	0.815596	-2.37241	0.476099	-4.98301	6.26035e-07	8.35446e-07	3.41169
FIBCD1	1.0952	-2.94778	0.627901	-4.69466	2.67055e-06	7.20034e-06	1.40797
FIGN	6.85582	2.96961	0.549757	5.40167	6.60225e-08	2.3998e-07	1.38557
FKBP6	1.72903	3.34326	0.875547	3.81849	0.000134274	0.000263181	1.46146
FLJ45079	19.3525	2.62943	0.483318	5.44038	5.31658e-08	2.70955e-07	0.97756
FNDC4	1.16963	3.51431	0.906722	3.87584	0.000106259	0.000210734	1.47308
FOLR1	0.80988	2.83267	0.734481	3.8567	0.000114929	7.64337e-05	4.74633
FOLR3	1376.62	3.4346	0.37401	9.18318	4.1853e-20	2.70578e-18	1.03743
FOS	15318.5	2.47962	0.346803	7.14994	8.68163e-13	2.20491e-11	0.482132
FOSL1	102.324	3.57746	0.59072	6.05609	1.39472e-09	9.70659e-09	0.965165
FOXC1	26.0763	3.19766	0.408935	7.81949	5.30384e-15	9.93837e-14	1.18239
FOXD3	0.468782	2.42955	1.4199	1.71107	0.0870691	0.0349435	4.74633
FOXM1	104.054	2.38586	0.2966	8.04402	8.69416e-16	2.15411e-14	1.05911
FOXQ1	1.33623	3.11312	0.899304	3.4617	0.000536767	0.000956775	1.46146
FSIP2	6.10532	-2.77669	0.451654	-6.14782	7.85541e-10	6.31973e-09	0.86912
FUT7	1518.32	2.34066	0.223182	10.4877	9.83897e-26	1.71246e-23	1.02863
G0S2	7745.73	6.29849	0.642109	9.80907	1.02908e-22	2.57566e-20	0.432676
GADD45A	997.747	3.50418	0.320534	10.9323	8.0758e-28	2.47352e-25	0.724808
GADD45G	98.2616	3.2369	0.325419	9.94688	2.60215e-23	3.02449e-21	1.07303
GALNT14	418.521	4.5325	0.37179	12.191	3.47024e-34	3.2995e-31	0.89803
GALNT9	1.13773	-2.5296	0.520002	-4.8646	1.14687e-06	3.16657e-06	1.47775
GATA5	0.946431	3.02143	1.1224	2.69195	0.00710357	0.0103374	1.47308
GATA6	3.18898	-2.72674	0.375127	-7.26885	3.62567e-13	3.84456e-12	1.38557
GBP1	5025.59	2.5028	0.378404	6.61408	3.7386e-11	6.68177e-10	0.486256
GBP1P1	151.863	4.12184	0.619257	6.65611	2.81165e-11	4.03522e-10	0.633435
GBP6	108.754	3.44363	0.47494	7.25067	4.1472e-13	5.48252e-12	1.07303
GCA	13353	2.58573	0.25109	10.298	7.19072e-25	2.49871e-22	0.431665
GCKR	7.42462	5.41761	0.660081	8.20748	2.2587e-16	5.14209e-15	1.41122
GDF10	1.90539	-2.33441	0.468725	-4.98034	6.34742e-07	1.84782e-06	1.46146
GDF15	48.7447	3.1278	0.674221	4.63913	3.49877e-06	1.2072e-05	1.05911
GDF2	0.83285	3.09795	1.74484	1.77549	0.0758162	0.0471649	2.97159
GFPT2	4.77931	-2.51866	0.369717	-6.81239	9.59881e-12	7.36666e-11	1.40763
GGT5	34.4335	2.47441	0.454541	5.44376	5.21687e-08	4.58266e-07	0.543607
GK3P	13.7068	2.35263	0.329924	7.13083	9.97662e-13	1.6968e-11	0.735787
GLDN	24.2273	4.49573	0.51571	8.71756	2.84262e-18	1.11191e-16	1.18239
GLOD5	1.22454	2.62876	0.706403	3.72133	0.000198178	0.000378855	1.46146
GLP1R	0.681396	-2.45983	0.826656	-2.97564	0.00292376	0.00143101	5.15898
GPC3	0.69968	-2.33042	0.603385	-3.86225	0.000112348	0.000115721	2.97159
GPM6B	3.0724	-3.02818	0.723058	-4.18802	2.81401e-05	0.000100277	0.86912
GPR17	8.11371	2.55504	0.420405	6.07756	1.22029e-09	9.45976e-09	0.86912
GPR27	371.458	2.44987	0.245898	9.96296	2.21368e-23	2.72846e-21	1.02338
GPR4	1.96572	3.19313	0.682727	4.67703	2.91066e-06	9.25789e-06	1.17226
GPR64	2.63729	2.74891	0.755211	3.63992	0.000272724	0.000627252	1.17226
GPR84	400.539	5.37205	0.404078	13.2946	2.48891e-40	4.1494e-37	1.02432
GPR87	1.09358	2.82606	0.734982	3.84508	0.000120514	0.000246778	1.40797
GPR97	5766.77	2.98576	0.326435	9.14657	5.87692e-20	8.12767e-18	0.432676
GRB10	1182.42	3.79605	0.297379	12.765	2.57029e-37	3.43761e-34	1.03743
GS1-24F4.2	0.898619	2.98854	0.798048	3.74481	0.000180531	0.000347436	1.46146
GSDMC	4.60503	3.44472	0.613812	5.612	1.99996e-08	1.22624e-07	0.86912
GUCY2EP	3.66954	3.55657	0.618476	5.75054	8.8957e-09	3.73923e-08	1.40763
GUCY2F	0.897905	2.6378	0.767703	3.43596	0.000590464	0.00103689	1.47308
GYG1	3080	3.13803	0.286901	10.9377	7.61315e-28	3.77648e-25	0.432667
HBBP1	6.64789	2.90409	0.73529	3.94958	7.82875e-05	0.00025856	0.86912
HBD	1487.78	3.24899	0.526624	6.16948	6.85168e-10	4.81515e-09	1.02863
HBE1	37.0917	6.04789	0.64972	9.30845	1.2971e-20	9.24775e-19	1.05911
HIF3A	1.02806	3.30166	1.20159	2.74774	0.00600085	0.0088365	1.47775
HIST1H1B	109.441	3.13401	0.513665	6.10127	1.05228e-09	6.82036e-09	1.07303
HIST1H2AB	18.7322	4.01145	0.57397	6.98895	2.76947e-12	4.28951e-11	0.735787
HIST1H2AD	7.90246	2.56777	0.495483	5.18237	2.19087e-07	7.1697e-07	1.41122
HIST1H2AH	42.0059	3.49394	0.509383	6.85915	6.92702e-12	1.14988e-10	0.623838
HIST1H2AJ	18.858	2.39339	0.513109	4.66448	3.09397e-06	1.47949e-05	0.753293
HIST1H2AL	18.5793	2.80492	0.367399	7.63453	2.26639e-14	5.55211e-13	0.753293
HIST1H2BB	16.977	3.48111	0.6714	5.18486	2.16182e-07	1.28905e-06	0.735787
HIST1H2BI	25.1627	3.03357	0.546094	5.55503	2.77562e-08	1.37866e-07	1.05911
HIST1H2BM	18.6383	3.31577	0.553769	5.98764	2.12911e-09	1.7984e-08	0.753293
HIST1H2BO	146.302	2.53494	0.311494	8.138	4.01862e-16	1.171e-14	0.97799
HIST1H3C	24.0225	2.76762	0.457119	6.05448	1.40869e-09	1.46364e-08	0.623838
HIST1H3D	356.265	2.68792	0.293644	9.15367	5.50306e-20	3.50788e-18	1.02432
HIST1H3F	11.8319	2.83187	0.517154	5.47587	4.35368e-08	2.86844e-07	0.753293
HIST1H3G	26.6856	2.80809	0.386102	7.27291	3.51819e-13	7.27067e-12	0.665159
HIST1H4B	53.6554	2.35591	0.565176	4.16845	3.06676e-05	9.03599e-05	1.05911
HIST1H4D	109.317	2.61606	0.401375	6.51774	7.13747e-11	5.91335e-10	1.05911
HJURP	65.2195	2.41899	0.296996	8.14486	3.79734e-16	1.04593e-14	1.05911
HK3	11604.2	2.6749	0.237742	11.2513	2.28245e-29	1.55921e-26	0.431665
HMMR	47.8578	2.44993	0.346413	7.07227	1.52425e-12	1.61504e-11	1.18239
HMP19	11.7121	4.04523	0.428096	9.44936	3.40904e-21	3.74472e-19	0.759775
HP	1485.39	5.5672	0.372196	14.9577	1.38754e-50	1.06392e-46	0.965089
HPD	12.0207	3.92991	0.445513	8.8211	1.13342e-18	5.71991e-17	0.97756
HPN	16.169	2.71076	0.320647	8.45404	2.81383e-17	1.08307e-15	0.97756
HSD3B7	157.681	2.95293	0.294403	10.0302	1.12247e-23	1.5128e-21	0.986354
HSPA4L	4.325	2.65665	0.453203	5.86195	4.5745e-09	2.0334e-08	1.41122
HSPA6	4805.25	2.41134	0.3112	7.74853	9.29623e-15	3.70672e-13	0.486256
HTRA3	21.5935	4.92857	0.549613	8.96734	3.03767e-19	1.74644e-17	0.97756
HYDIN	4.61002	-2.52469	0.574913	-4.39142	1.12612e-05	2.73424e-05	1.41122
IDI2	1.30564	2.54244	0.749808	3.39079	0.000696924	0.00126394	1.40797
IER3	1419.99	3.06299	0.388047	7.89336	2.94153e-15	7.11505e-14	0.965089
IFI27	1593.21	6.99905	0.57588	12.1536	5.48629e-34	5.54753e-31	0.813146
IFI44	3027.27	2.44097	0.378375	6.4512	1.10967e-10	2.0076e-09	0.432676
IFI44L	3941.52	2.67348	0.472665	5.65618	1.54775e-08	1.84128e-07	0.431665
IFI6	2623.49	2.33326	0.347771	6.70919	1.95709e-11	3.69347e-10	0.486256
IFIT1	2629.66	2.78259	0.480213	5.79448	6.85326e-09	7.87133e-08	0.482132
IFIT3	6429.24	2.89607	0.446409	6.48749	8.72786e-11	1.44793e-09	0.486256
IFITM2	11735.4	2.39602	0.290128	8.2585	1.4751e-16	9.06833e-15	0.482132
IFITM3	7140.58	3.29614	0.312347	10.5528	4.92967e-26	1.78622e-23	0.486256
IGFBP2	55.8379	3.18629	0.363058	8.77624	1.69025e-18	1.16797e-16	0.665159
IL10	22.2858	3.84267	0.384013	10.0066	1.42536e-23	2.41414e-21	0.753293
IL18R1	4173.85	3.40241	0.359461	9.46532	2.92673e-21	5.40178e-19	0.432667
IL18RAP	3893.64	2.40064	0.322554	7.4426	9.87205e-14	3.07232e-12	0.486256
IL1A	0.600974	2.5943	1.05361	2.46229	0.0138052	0.00649148	4.74633
IL1R1	1402.54	3.19434	0.307071	10.4026	2.41176e-25	5.88958e-23	0.695929
IL1R2	10651.2	4.89879	0.422933	11.5829	5.03076e-31	4.78002e-28	0.432676
IL1RL2	2.10659	3.26944	0.707406	4.62173	3.8055e-06	9.60327e-06	1.47308
IL1RN	2656.03	2.75787	0.286991	9.60959	7.28405e-22	1.44568e-19	0.482132
IL22RA2	3.33303	5.13498	1.13985	4.50495	6.63874e-06	1.76072e-05	1.33842
IL23R	8.26291	-3.07282	0.348632	-8.81393	1.20836e-18	6.73911e-17	0.86912
IL27	38.8799	2.5557	0.308565	8.28256	1.20559e-16	6.84762e-15	0.543607
IL36A	0.899711	-3.0224	0.561163	-5.38596	7.20599e-08	2.45752e-07	1.47308
INA	1.10139	2.82115	0.702105	4.01813	5.86614e-05	0.00012152	1.47308
INHBA	26.9647	4.16159	0.474714	8.76651	1.84287e-18	1.51733e-16	0.543607
INHBB	39.6886	3.54269	0.439273	8.0649	7.32945e-16	2.80854e-14	0.665159
INSC	32.4238	3.50177	0.348881	10.0372	1.04643e-23	1.18357e-21	1.18239
IQGAP3	30.5929	3.11076	0.38468	8.08663	6.13387e-16	2.3944e-14	0.665159
IRAK3	8913.93	2.45479	0.23889	10.2758	9.05513e-25	3.12546e-22	0.431665
IRG1	5.20442	2.98501	0.683932	4.36448	1.27424e-05	3.11082e-05	1.38557
ISG15	1714.43	2.4659	0.383815	6.42471	1.32122e-10	1.06876e-09	1.02863
ITGA7	706.255	5.79661	0.430043	13.4792	2.07463e-41	7.06037e-38	0.724808
ITGA8	2.46198	2.46141	0.608195	4.04708	5.18613e-05	0.000107984	1.47775
ITGA9	56.6557	2.36039	0.30311	7.78723	6.84962e-15	1.24738e-13	1.18239
ITGB4	98.277	2.822	0.38094	7.40801	1.2821e-13	1.92368e-12	1.05911
ITLN2	2.27004	3.00673	0.658841	4.56366	5.02691e-06	1.53943e-05	1.17226
JUN	3126.97	2.65182	0.420274	6.30974	2.79503e-10	4.68055e-09	0.432667
KAL1	13.8639	2.96813	0.439293	6.7566	1.41265e-11	1.85358e-10	0.753293
KAZN	188.289	2.74417	0.35018	7.83646	4.63431e-15	1.03847e-13	0.97799
KCNA5	1.46068	-3.02163	0.475833	-6.35018	2.15065e-10	1.24715e-09	1.40797
KCNE1	621.077	3.38762	0.28517	11.8793	1.51644e-32	1.06493e-29	0.718461
KCNG2	30.2679	3.16535	0.383788	8.24767	1.61508e-16	7.85169e-15	0.623838
KCNH7	5.89401	3.14245	0.829321	3.78918	0.000151148	0.000477937	0.86912
KCNJ15	6480.84	2.67435	0.353956	7.55562	4.16867e-14	1.57988e-12	0.431665
KCNJ2	2676.52	2.4454	0.335028	7.29909	2.89721e-13	8.13931e-12	0.482132
KCNJ2-AS1	234.346	2.93774	0.32259	9.10671	8.49155e-20	5.90106e-18	0.893844
KCNK10	3.32035	-3.09334	0.356831	-8.66893	4.36217e-18	1.39192e-16	1.41122
KCNK17	5.49391	-3.57842	0.450906	-7.93607	2.08689e-15	3.70285e-14	1.38557
KCNMA1	145.172	3.97445	0.665582	5.97139	2.35234e-09	2.30558e-08	0.633435
KCNT2	3.10186	3.51677	0.660079	5.3278	9.94107e-08	3.45032e-07	1.40763
KCTD19	1.03531	-2.79135	0.558886	-4.99449	5.89899e-07	1.7159e-06	1.47308
KIAA1755	0.903605	2.49252	0.983804	2.53355	0.0112914	0.0157971	1.47308
KIF18B	51.7267	2.55735	0.333035	7.67892	1.60441e-14	5.45556e-13	0.543607
KIF20A	39.7512	2.96368	0.338221	8.76256	1.90861e-18	1.56302e-16	0.543607
KIF4A	20.8301	2.80921	0.34518	8.13838	4.00588e-16	1.45946e-14	0.759775
KL	88.3383	2.89179	0.341584	8.4658	2.54394e-17	9.07441e-16	1.07303
KLF14	17.1773	5.51794	0.719223	7.67208	1.69223e-14	4.37887e-13	0.735787
KLHDC7A	2.62006	-3.19878	0.44728	-7.15162	8.57568e-13	7.91424e-12	1.47308
KLHDC8A	51.5711	2.75142	0.565474	4.8657	1.14053e-06	4.28126e-06	1.05911
KLRG2	0.38165	-2.32247	0.949679	-2.44553	0.0144641	0.00627096	5.15898
KREMEN1	2599.94	3.89235	0.355819	10.9391	7.49126e-28	3.7683e-25	0.432676
KRT2	3.48236	-2.56403	0.316525	-8.10057	5.47002e-16	1.11608e-14	1.41122
KRT5	3.73996	-3.5457	0.432127	-8.20522	2.30162e-16	5.22468e-15	1.41122
LAMA2	14.4838	-2.60449	0.247145	-10.5383	5.75171e-26	1.45843e-23	0.729595
LBP	0.631173	2.5028	0.90753	2.75782	0.00581882	0.00291458	4.74633
LCE5A	0.939518	3.03646	0.929223	3.26774	0.0010841	0.00183362	1.46146
LCN2	2837.17	4.86677	0.456837	10.6532	1.68499e-26	7.45311e-24	0.432667
LDB2	3.9171	-2.60849	0.341187	-7.64535	2.08377e-14	3.05597e-13	1.33842
LEF1-AS1	33.1399	-2.6807	0.351288	-7.63106	2.32839e-14	4.21825e-13	1.05911
LHX1	2.5777	4.19014	0.846827	4.94805	7.49622e-07	2.64904e-06	1.17226
LHX4	20.5608	4.02794	0.69359	5.80738	6.34586e-09	4.96798e-08	0.735787
LIFR	2.54819	2.73623	0.647765	4.22411	2.39886e-05	5.31185e-05	1.46146
LILRA5	3739.06	2.7992	0.239636	11.681	1.59363e-31	1.49754e-28	0.482132
LILRA6	1435.52	2.67352	0.243194	10.9934	4.11349e-28	9.78052e-26	1.03743
LILRP2	62.2601	2.57038	0.3872	6.63839	3.17133e-11	2.81869e-10	1.06016
LIMK2	8692.98	2.44342	0.297404	8.21582	2.10724e-16	1.36318e-14	0.431665
LINC00035	11.372	3.09324	0.484782	6.38069	1.76289e-10	1.90014e-09	0.729595
LINC00309	4.87568	4.49401	0.77985	5.76266	8.28003e-09	3.55765e-08	1.38557
LINC00462	1.05322	2.84884	0.699335	4.07364	4.62832e-05	0.00010161	1.40797
LINC00599	5.42013	4.71223	0.729338	6.46097	1.04032e-10	6.74047e-10	1.33842
LINC00639	21.274	2.58359	0.445538	5.79881	6.67887e-09	5.05311e-08	0.759775
LINC00664	78.1729	3.76565	0.502317	7.49657	6.55087e-14	1.15639e-12	0.965165
LINC00671	149.068	3.34594	0.284359	11.7666	5.8013e-32	3.73797e-29	0.749004
LINC00676	0.811333	2.6509	0.991811	2.67279	0.00752238	0.0050375	3.41169
LINC00858	0.571847	-2.6532	0.735337	-3.60814	0.000308402	0.000267174	3.30313
LINC00862	39.1456	2.44073	0.37504	6.50793	7.61909e-11	1.15669e-09	0.543607
LINC00889	4.06704	4.03569	0.635302	6.35239	2.11989e-10	1.2292e-09	1.41122
LINC00908	2.61355	2.92208	0.706058	4.13858	3.49461e-05	7.82015e-05	1.40797
LINC01093	45.3836	4.85057	0.524411	9.24957	2.25404e-20	2.4757e-18	0.623838
LINC01127	249.569	2.54941	0.308049	8.27602	1.27364e-16	4.64197e-15	0.89182
LINC01225	2.16637	-3.95369	0.566678	-6.97695	3.01649e-12	2.47468e-11	1.47308
LINC01226	3.48785	-3.62257	0.41001	-8.83531	9.98177e-19	5.68935e-17	0.86912
LINC01267	4.28152	3.73466	0.620153	6.02215	1.72113e-09	1.29723e-08	0.86912
LINC01268	18.5521	3.46794	0.427256	8.11678	4.78708e-16	1.71419e-14	0.753293
LINC01270	318.339	2.54278	0.384118	6.61978	3.59734e-11	3.65991e-10	0.903539
LINC01281	4.18201	-3.00095	0.418956	-7.16292	7.89744e-13	7.77241e-12	1.38557
LINC01300	3.76282	4.56177	0.630565	7.23441	4.67544e-13	5.00002e-12	1.33842
LMNB1	3061.13	2.4072	0.201575	11.9419	7.15279e-33	8.73826e-30	0.432667
LMOD1	3.07018	-3.21452	1.07683	-2.98515	0.00283436	0.00469918	1.38557
LOC100127888	2.58402	3.20045	0.858801	3.72665	0.00019404	0.00036769	1.47775
LOC100128770	9.4423	2.73691	0.775343	3.52993	0.000415665	0.00143823	0.729595
LOC100129931	30.7747	2.45272	0.641764	3.82184	0.000132458	0.00065441	0.543607
LOC100129940	40.9506	2.46726	0.330115	7.47392	7.78378e-14	2.24211e-12	0.543607
LOC100131496	1.18382	2.861	0.711078	4.02347	5.73477e-05	0.000118896	1.47308
LOC100506860	12.1825	2.37856	0.438924	5.41906	5.99148e-08	3.02432e-07	0.97756
LOC100507600	1.52677	-3.03013	0.596895	-5.07649	3.84474e-07	1.15288e-06	1.47775
LOC101593348	6.36955	2.75924	0.340219	8.1102	5.05364e-16	1.04596e-14	1.40763
LOC101927018	9.29424	3.00533	0.690136	4.3547	1.33252e-05	5.65177e-05	0.759775
LOC101927102	7.40859	3.16546	1.35852	2.33007	0.0198022	0.0425694	0.86912
LOC101927153	178.981	2.67582	0.358441	7.46515	8.32044e-14	1.40023e-12	0.986354
LOC101927722	5.86439	-2.72188	0.333297	-8.16653	3.1739e-16	1.06253e-14	0.86912
LOC101927780	51.4066	2.99744	0.401868	7.45877	8.73341e-14	2.20351e-12	0.623838
LOC101927921	0.820553	-3.01447	0.611912	-4.92631	8.3799e-07	1.09446e-06	3.41169
LOC101928104	1.82334	3.98354	0.903805	4.40752	1.04562e-05	2.55844e-05	1.40797
LOC101928136	0.8281	2.74045	0.95555	2.86793	0.00413165	0.00212666	4.74633
LOC101928388	1.49817	2.5181	0.853155	2.95152	0.00316213	0.00512052	1.40797
LOC101928435	0.887682	2.50713	1.03475	2.42293	0.0153958	0.0209558	1.47308
LOC101928448	30.6636	2.8068	0.391466	7.16996	7.50174e-13	1.43235e-11	0.665159
LOC101928674	30.9861	3.01883	0.32762	9.21444	3.12906e-20	1.87699e-18	1.18239
LOC101928694	36.9551	3.74289	0.522927	7.15758	8.21154e-13	1.0282e-11	1.05911
LOC101928797	1.25633	2.66693	0.795463	3.35268	0.000800328	0.00170011	1.17226
LOC101929076	4.12287	2.45407	0.560114	4.38137	1.17938e-05	2.85586e-05	1.40763
LOC101929319	2.20685	2.46856	1.13743	2.1703	0.0299845	0.0400454	1.40797
LOC101929694	1.23209	-2.71793	0.568897	-4.77755	1.77445e-06	4.7423e-06	1.47308
LOC101929698	18.0752	-2.58058	0.321697	-8.02176	1.04243e-15	3.55379e-14	0.729595
LOC102546298	5.83114	2.40091	0.468038	5.12974	2.90144e-07	9.44485e-07	1.38557
LOC102724020	3.26816	2.90697	0.650132	4.47135	7.77259e-06	1.93743e-05	1.41122
LOC102724153	5.57951	2.58317	0.50524	5.11277	3.17474e-07	1.05953e-06	1.33842
LOC151475	15.6587	2.47515	0.280714	8.81733	1.17223e-18	7.63891e-17	0.735787
LOC200772	67.7291	-3.77551	0.598604	-6.30718	2.8416e-10	2.08715e-09	1.05911
LOC285696	80.3645	3.77385	0.412221	9.15492	5.43974e-20	3.32967e-18	1.07303
LOC339975	4.67389	-2.70171	0.611348	-4.41927	9.9037e-06	2.43406e-05	1.40763
LOC340357	1.04951	3.04104	1.23718	2.45805	0.0139696	0.0199985	1.40797
LOC344887	27.6026	3.32852	0.406938	8.17942	2.85205e-16	1.21259e-14	0.665159
LOC388780	1.78877	2.79756	0.893605	3.13064	0.00174424	0.00349214	1.17226
LOC388813	5.05153	5.28914	0.982658	5.38249	7.34634e-08	2.60167e-07	1.41122
LOC643339	4.0802	2.77909	0.489095	5.6821	1.3305e-08	5.40954e-08	1.40763
LOC728175	61.4547	2.51421	0.269294	9.3363	9.97615e-21	7.27885e-19	1.06016
LOC731424	274.843	3.00608	0.357976	8.39743	4.56362e-17	1.81476e-15	0.891803
LOC93432	233.249	4.53833	0.485001	9.35735	8.17596e-21	7.11621e-19	0.89182
LOXL1	42.9985	2.90854	0.350923	8.28826	1.14918e-16	5.82549e-15	0.623838
LPPR4	0.578106	-3.13792	0.556608	-5.63758	1.72457e-08	2.094e-08	5.15898
LRG1	3393.14	3.10831	0.326851	9.50986	1.90924e-21	3.71256e-19	0.432667
LRP1B	1.40931	-2.66367	0.508258	-5.24079	1.59892e-07	5.13037e-07	1.47775
LRP4	1.15538	3.05161	0.907008	3.36448	0.000766887	0.00163512	1.17226
LRRC26	2.19547	-3.75428	0.501096	-7.49215	6.77561e-14	8.24046e-13	1.46146
LRRC36	2.45705	-2.53578	0.347298	-7.30145	2.8468e-13	2.93332e-12	1.47775
LRRC70	155.971	2.54249	0.311436	8.16376	3.24755e-16	9.64288e-15	0.986354
LRRN1	163.436	2.93834	0.309298	9.50003	2.09832e-21	2.99547e-19	0.62454
LRRN3	109.067	-2.79454	0.422103	-6.62051	3.57962e-11	3.13932e-10	1.06182
LSMEM2	6.76075	2.78411	0.527929	5.27364	1.33746e-07	4.5401e-07	1.40763
LTF	8399.32	4.65661	0.454612	10.243	1.27189e-24	3.82028e-22	0.486256
LY6G6C	13.4511	3.2433	0.366977	8.83788	9.75527e-19	4.95611e-17	0.97756
LY6G6D	4.67693	2.48656	0.508734	4.88773	1.02004e-06	2.96825e-06	1.41122
LYPD2	8.67205	-2.84575	0.557043	-5.10867	3.2443e-07	1.44436e-06	0.97756
MAB21L3	74.2609	3.82372	0.396601	9.64123	5.3545e-22	5.26925e-20	1.05911
MANSC1	1156.28	2.99753	0.326056	9.1933	3.80974e-20	3.11411e-18	0.813146
MAOA	161.864	5.57902	0.582582	9.57636	1.00524e-21	1.49918e-19	0.633435
MAOB	46.0336	3.62923	0.447746	8.10557	5.24981e-16	2.50459e-14	0.543607
MAP2K6	951.976	2.46477	0.259792	9.48748	2.36688e-21	2.93501e-19	0.724808
MAPK14	10428	2.46445	0.222679	11.0673	1.80784e-28	1.00824e-25	0.432676
2022-03-01	1594.65	2.68747	0.222	12.1057	9.85081e-34	6.85808e-31	1.02863
2022-03-10	1.4446	-2.38308	0.410347	-5.80746	6.34264e-09	2.75273e-08	1.40797
MATN4	0.986207	2.35271	0.739632	3.18092	0.0014681	0.00251527	1.40797
MCEMP1	3473.59	5.0133	0.336214	14.911	2.79463e-50	3.5931e-46	0.431665
MCM10	45.3304	2.3426	0.325643	7.19378	6.30213e-13	1.23004e-11	0.665159
MDS2	22.1277	-2.46819	0.332351	-7.42646	1.11546e-13	2.30851e-12	0.753293
METTL7B	142.81	7.4588	0.602433	12.3811	3.30694e-35	5.34313e-32	0.62454
MGAM	12715.5	3.28628	0.320043	10.2682	9.79789e-25	3.35929e-22	0.431665
MIR130A	0.774951	2.79411	1.21447	2.30069	0.0214094	0.0149118	2.97159
MIR141	0.918861	2.48841	0.953738	2.60911	0.00907774	0.0134738	1.40797
MIR144	1.19722	2.84331	0.944861	3.00924	0.00261903	0.00430024	1.40797
MIR182	0.757653	3.08479	1.89867	1.62471	0.104224	0.0381534	5.15898
MIR194-2	0.666604	2.37505	1.10483	2.1497	0.031579	0.0128501	5.15898
MIR3122	0.628266	2.7873	1.01137	2.75596	0.00585206	0.00410812	3.30313
MIR3143	1.43368	3.20444	0.601876	5.32409	1.0146e-07	3.37093e-07	1.47308
MIR3190	12.4278	5.25075	0.762553	6.88575	5.74838e-12	8.08291e-11	0.759775
MIR3945	33.6071	4.21251	0.568088	7.41524	1.21409e-13	1.8361e-12	1.05911
MIR4308	4.40701	2.36919	0.618926	3.82791	0.000129236	0.00041305	0.86912
MIR4451	9.61626	2.65146	0.384554	6.89488	5.39104e-12	7.63557e-11	0.759775
MIR4497	1.06284	2.90768	1.18794	2.44767	0.0143782	0.0205164	1.40797
MIR451A	2.99631	3.27553	0.896512	3.65364	0.000258548	0.000501447	1.41122
MIR4654	1.13387	3.62475	1.23887	2.92585	0.00343519	0.00533771	1.46146
MIR4736	2.71813	2.74113	0.659082	4.15901	3.19626e-05	6.90004e-05	1.47308
MIR548A1	0.799275	3.16095	1.48419	2.12974	0.033193	0.0202309	3.30313
MIR548AN	8.21328	-2.49932	0.349376	-7.15367	8.44897e-13	8.51404e-12	1.33842
MIR6131	9.52521	2.33686	0.464744	5.02827	4.94936e-07	2.69505e-06	0.759775
MKNK1-AS1	20.4458	3.15584	0.875315	3.60538	0.000311696	0.00109163	0.735787
MLNR	6.74646	2.88175	0.540372	5.33289	9.66596e-08	3.3615e-07	1.40763
MMP27	7.43295	6.25688	0.981474	6.37498	1.82985e-10	1.67828e-09	0.86912
MMP8	6272.09	7.0785	0.50824	13.9275	4.31383e-44	3.68901e-40	0.432667
MMP9	12174.1	4.62151	0.381924	12.1006	1.04857e-33	1.49796e-30	0.431665
MNX1	1.07081	2.90304	0.682129	4.25586	2.08249e-05	4.66024e-05	1.46146
MPO	748.286	3.19414	0.380994	8.38369	5.12919e-17	2.39593e-15	0.74375
MRAP2	2.13718	3.77992	0.668531	5.65406	1.56698e-08	6.0799e-08	1.46146
MRO	1.42009	2.59502	0.6691	3.87838	0.000105154	0.000208103	1.47775
MS4A4A	290.509	3.20456	0.336932	9.51099	1.88863e-21	1.94403e-19	0.90174
MSX1	0.501707	2.34715	1.17297	2.00103	0.0453895	0.0260957	3.41169
MUC1	46.0504	2.49071	0.26255	9.48662	2.38657e-21	3.16084e-19	0.665159
MXRA8	12.1323	-2.62585	0.353577	-7.42653	1.11487e-13	2.29197e-12	0.759775
MYO10	255.979	3.95296	0.342304	11.5481	7.54734e-31	3.62906e-28	0.90174
NAIP	3344.04	2.52379	0.265246	9.51492	1.81854e-21	3.25819e-19	0.482132
NAMPT	20204.2	2.61132	0.313815	8.3212	8.70775e-17	5.6956e-15	0.486256
NAT8L	3.27118	-3.11736	0.352668	-8.83936	9.62687e-19	3.66235e-17	1.33842
NCKAP5	1.27028	-3.4422	0.420895	-8.17829	2.87904e-16	6.39365e-15	1.40797
NDST3	3.3578	3.31869	0.688562	4.81973	1.43749e-06	4.07678e-06	1.40763
NECAB1	88.5863	8.29437	0.792934	10.4604	1.31364e-25	2.13999e-23	1.07303
NELL2	412.213	-2.3304	0.318901	-7.3076	2.71963e-13	4.38846e-12	0.89803
NES	3.87841	2.80466	0.642951	4.36217	1.28778e-05	3.24475e-05	1.33842
NFE2	7177.73	2.34875	0.253893	9.25096	2.22495e-20	3.36758e-18	0.432667
NFIL3	3157.31	2.80331	0.296353	9.45935	3.09871e-21	5.69859e-19	0.432676
NFKBIA	16090.9	3.08757	0.388032	7.95701	1.76248e-15	9.17431e-14	0.431665
NLRC4	2103.03	2.59402	0.249829	10.3832	2.95828e-25	6.11857e-23	0.813146
NMNAT2	11.611	2.49749	0.340805	7.3282	2.33266e-13	4.60596e-12	0.729595
NOG	61.7037	-2.8671	0.449765	-6.37466	1.83374e-10	1.39624e-09	1.06182
NOS1AP	33.4294	3.38147	0.353774	9.55828	1.19734e-21	2.02893e-19	0.543607
NPPA	2.39232	2.48383	1.01082	2.45724	0.0140007	0.0236714	1.17226
NR1I3	7.11223	2.6032	0.948077	2.74577	0.00603695	0.00973114	1.33842
NR2E1	14.0661	6.91273	0.693718	9.96476	2.174e-23	3.45231e-21	0.759775
NRCAM	31.3415	-3.19685	0.412017	-7.75904	8.55748e-15	1.6906e-13	1.05911
NRN1	39.5782	3.1825	0.441246	7.21255	5.49155e-13	6.46438e-12	1.18239
NRON	2.79409	2.54144	0.744854	3.412	0.000644878	0.00139206	1.17226
NSUN7	421.484	3.39809	0.339603	10.0061	1.43307e-23	1.84875e-21	1.02432
NTN4	13.8507	-2.51453	0.36715	-6.84877	7.44866e-12	1.02772e-10	0.759775
NTSR1	272.673	3.2127	0.348843	9.20959	3.2738e-20	2.47993e-18	0.90174
NWD1	5.0689	2.34487	0.400119	5.86043	4.6167e-09	2.15525e-08	1.33842
NXF3	11.913	3.81229	0.624479	6.10475	1.0296e-09	7.28862e-09	0.97756
NXNL2	2.82418	3.07369	0.582859	5.27346	1.33874e-07	4.76613e-07	1.33842
OASL	1538.84	2.56127	0.308202	8.31037	9.54058e-17	4.48303e-15	0.695929
OLAH	467.787	7.69747	0.686388	11.2145	3.46319e-29	1.05715e-26	1.02432
OLFM4	2512.37	5.94416	0.585641	10.1498	3.31906e-24	1.03839e-21	0.432676
OLR1	66.7872	3.09809	0.4003	7.73941	9.98826e-15	1.93139e-13	1.05911
OMG	79.3991	2.57702	0.25907	9.94721	2.59359e-23	3.0371e-21	1.05911
OPLAH	690.13	3.36514	0.292432	11.5074	1.21031e-30	5.41165e-28	0.89803
OR2B6	31.8202	2.54407	0.386212	6.58723	4.48123e-11	3.49089e-10	1.18239
OR52M1	1.04002	2.37919	0.762285	3.12113	0.0018016	0.00290026	1.47775
OR52N1	1.04966	3.52233	1.2253	2.87467	0.00404452	0.00641627	1.40797
OR52W1	1.02066	2.51791	0.956591	2.63217	0.0084842	0.0126703	1.40797
OR56A5	0.797826	3.15812	1.29873	2.43171	0.0150279	0.00980402	3.30313
OR6W1P	1.58168	2.62001	0.720892	3.63439	0.000278635	0.000514744	1.47775
ORM1	146.475	3.44121	0.373519	9.21296	3.17268e-20	2.25058e-18	0.97799
ORM2	13.4374	2.3433	0.449151	5.21717	1.8168e-07	1.09918e-06	0.735787
OSM	1091.02	3.67299	0.386256	9.5092	1.92129e-21	2.51184e-19	0.695929
OTOF	464.945	4.59214	0.575729	7.97621	1.50892e-15	3.63014e-14	1.02531
OTOGL	2.22669	2.97707	0.69819	4.26398	2.00818e-05	4.50523e-05	1.46146
PADI2	6349.87	2.70721	0.288709	9.37696	6.78993e-21	1.15742e-18	0.432676
PADI4	4489.93	2.68241	0.216938	12.3649	4.04918e-35	9.0541e-32	0.431665
PAX3	10.605	6.75429	0.95406	7.07952	1.44651e-12	2.38882e-11	0.735787
PBK	13.8965	2.90458	0.457969	6.34232	2.26334e-10	2.36294e-09	0.735787
PCAT18	2.22466	2.45511	0.545246	4.50277	6.70748e-06	1.69595e-05	1.40797
PCDHB2	0.742747	-2.40006	0.576485	-4.16326	3.13735e-05	3.11082e-05	3.41169
PCK1	0.701454	2.98797	1.17573	2.54139	0.0110414	0.00814128	2.97159
PCOLCE2	80.4055	6.38552	0.595233	10.7278	7.53893e-27	1.45769e-24	1.07303
PCSK9	176.647	8.89244	0.744923	11.9374	7.55488e-33	6.6298e-30	0.62454
PDCD1LG2	68.4593	2.87735	0.433664	6.63498	3.24552e-11	2.84492e-10	1.07303
PDE4C	2.80311	2.40042	0.770306	3.11619	0.00183203	0.00365437	1.17226
PDYN	0.480769	2.45589	1.51639	1.61956	0.105327	0.0385277	5.15898
PFKFB2	3118.66	3.35487	0.365139	9.18794	4.0044e-20	5.80117e-18	0.431665
PFKFB3	6702.91	2.92909	0.273185	10.722	8.02427e-27	3.58013e-24	0.432676
PGD	9882.23	2.54176	0.208999	12.1616	4.97608e-34	7.97878e-31	0.432667
PGF	15.8516	3.11694	0.797235	3.90969	9.24131e-05	0.000352588	0.735787
PGLYRP1	1448.66	3.63901	0.329972	11.0283	2.79209e-28	9.78759e-26	0.695929
PITX1	3.59468	3.78251	0.802107	4.71572	2.40856e-06	6.55715e-06	1.40763
PKD1L3	24.6606	2.45983	0.540492	4.55109	5.33693e-06	2.74627e-05	0.665159
PKMYT1	57.7553	2.57773	0.245867	10.4843	1.02039e-25	1.5706e-23	1.18239
PLAU	65.7531	3.36345	0.396951	8.47321	2.38724e-17	8.66517e-16	1.06182
PLBD1	7260.64	2.33955	0.22569	10.3662	3.53236e-25	1.32295e-22	0.432667
PLD4	134.627	-2.50742	0.368941	-6.79628	1.07357e-11	1.71666e-10	0.62454
PLIN4	529.063	2.42839	0.351075	6.917	4.61302e-12	6.7003e-11	0.751069
PLK2	108.967	2.75166	0.432065	6.36861	1.90748e-10	1.58277e-09	0.965165
PLSCR1	3382.85	2.3625	0.253083	9.33492	1.01072e-20	1.67139e-18	0.431665
PNMAL1	0.965555	-3.043	1.24621	-2.4418	0.0146143	0.0199409	1.47775
PNPLA1	226.462	2.82624	0.225344	12.5419	4.40185e-36	5.16044e-33	0.90174
POU5F1	11.2338	2.36275	0.40264	5.86814	4.4071e-09	3.56488e-08	0.735787
PP2D1	4.52778	2.64748	1.04679	2.52915	0.0114338	0.0168797	1.38557
PPARG	66.357	3.70383	0.294244	12.5876	2.46998e-36	2.5861e-33	1.06016
PPM1E	2.19031	2.58206	0.566562	4.55743	5.17839e-06	1.33633e-05	1.40797
PPP1R15A	7932.62	2.39539	0.383136	6.25207	4.05052e-10	6.53145e-09	0.432667
PPP1R3B	3070.72	2.35912	0.295659	7.9792	1.47288e-15	7.85565e-14	0.432676
PRAME	0.942139	2.91944	1.27418	2.29123	0.02195	0.0291165	1.46146
PRDM5	154.544	2.66535	0.351888	7.57442	3.60734e-14	9.90027e-13	0.633435
PRG1	1.18104	3.18586	0.815801	3.90519	9.415e-05	0.000232634	1.17226
PRKG1-AS1	1.14555	2.44241	0.725818	3.36505	0.000765307	0.0016323	1.17226
PROK2	3306.79	2.93847	0.31622	9.2925	1.5071e-20	2.39404e-18	0.432676
PRRG4	1156.45	2.32534	0.283678	8.19711	2.46228e-16	8.99915e-15	0.813146
PRRT4	56.5291	3.15126	0.358916	8.77993	1.6357e-18	1.13498e-16	0.665159
PRSS22	1.92865	-2.57391	0.385421	-6.67818	2.4192e-11	1.64301e-10	1.47775
PRSS35	2.08802	-2.64978	0.577276	-4.59014	4.42952e-06	1.1129e-05	1.46146
PRSS50	10.2564	3.66668	0.568817	6.44615	1.14727e-10	1.24442e-09	0.753293
PRTN3	154.417	4.76041	0.533054	8.93044	4.243e-19	3.48319e-17	0.62454
PSTPIP2	3066.95	2.50808	0.257365	9.74519	1.9341e-22	4.68096e-20	0.432676
PTGFR	21.6298	3.70104	0.421425	8.78219	1.60319e-18	9.9036e-17	0.759775
PTGR1	17.6992	2.85194	0.379095	7.52303	5.35196e-14	9.5401e-13	0.97756
PTGS2	2986.71	2.42531	0.437971	5.53761	3.06629e-08	3.46154e-07	0.432676
PTX3	143.831	2.81654	0.275309	10.2305	1.44821e-24	2.28291e-22	0.97799
PVRL2	227.105	2.66775	0.267314	9.97983	1.86791e-23	2.62255e-21	0.903539
PYGL	10078.2	2.56817	0.24828	10.3438	4.4631e-25	1.47654e-22	0.486256
QPCT	2403.06	2.50431	0.210361	11.9048	1.11709e-32	1.13335e-29	0.486256
RAP1GAP	270.899	3.7192	0.523934	7.09861	1.26018e-12	1.75735e-11	0.893844
RBM20	4.89403	-2.59691	0.293996	-8.83317	1.01751e-18	3.73061e-17	1.38557
RCVRN	24.2833	2.43158	0.333346	7.29447	2.99848e-13	6.29407e-12	0.665159
RD3L	2.47358	2.66223	0.653039	4.07668	4.56833e-05	9.60323e-05	1.47775
RELN	2.38094	2.55323	0.948429	2.69206	0.00710118	0.0103349	1.47308
RETN	762.286	3.59587	0.443782	8.10279	5.37115e-16	1.6252e-14	0.89803
RGL4	1231.8	3.37714	0.32105	10.5191	7.0577e-26	1.29084e-23	1.02863
RGS16	38.3009	2.68322	0.383541	6.99593	2.63503e-12	5.39399e-11	0.543607
RHAG	72.6805	2.78217	0.569663	4.88389	1.04014e-06	4.28372e-06	0.965165
RHOV	0.983438	2.47851	0.737676	3.3599	0.000779719	0.0014004	1.40797
RIMS2	1.38841	2.42056	0.672743	3.59805	0.000320617	0.000587532	1.47775
RLN3	5.14381	2.46575	0.594577	4.14707	3.36764e-05	7.54008e-05	1.41122
RNASE1	68.1674	4.57589	0.377795	12.1121	9.1144e-34	6.38196e-31	1.06182
RNASE2	785.805	3.20336	0.237538	13.4856	1.90002e-41	7.06037e-38	0.724808
RNASE3	98.9051	2.70848	0.330422	8.19702	2.46425e-16	7.13437e-15	1.05911
RNU12	5.87344	3.09196	0.685556	4.51015	6.47821e-06	2.56747e-05	0.86912
RNU4ATAC	6.35563	2.99264	0.618622	4.83759	1.31422e-06	3.74193e-06	1.41122
ROPN1L	403.41	2.5263	0.304288	8.30233	1.02092e-16	3.33914e-15	1.02531
RRM2	308.454	2.38962	0.302271	7.90557	2.66715e-15	6.91916e-14	0.90174
RSAD2	3359.09	3.49665	0.484317	7.21977	5.20757e-13	1.51904e-11	0.432667
RSPH9	36.757	2.51864	0.287317	8.76608	1.84988e-18	7.53417e-17	1.18239
S100A12	12547.8	4.60101	0.349261	13.1736	1.2455e-39	4.57532e-36	0.431665
S100A7	0.78819	2.60152	0.746824	3.48344	0.000495009	0.000296606	4.74633
S100A8	92385.5	4.06414	0.288073	14.108	3.39056e-45	3.09592e-41	0.486256
S100A9	173873	3.5032	0.252901	13.8521	1.23572e-43	9.07881e-40	0.431665
S100P	1316.17	4.45141	0.369607	12.0436	2.09523e-33	1.41755e-30	0.965089
SAMSN1	2370.58	2.55978	0.276465	9.25896	2.06429e-20	3.15964e-18	0.431665
SAMSN1-AS1	4.50089	4.19863	0.883788	4.75072	2.02695e-06	5.58188e-06	1.40763
SAT1	14497.1	2.40813	0.283507	8.49406	1.99533e-17	1.48125e-15	0.486256
SCARA5	1.89595	-2.43784	0.54062	-4.50934	6.50297e-06	1.64714e-05	1.40797
SCART1	110.113	-2.43156	0.271373	-8.9602	3.24076e-19	1.72408e-17	1.06182
SCGB3A1	0.890364	-2.56162	0.585245	-4.37701	1.20321e-05	2.90928e-05	1.40797
SCN2B	4.8688	4.04489	0.541092	7.47543	7.69492e-14	9.98699e-13	1.33842
SCN5A	44.8741	4.17055	0.69788	5.97603	2.28645e-09	2.58871e-08	0.543607
SCN7A	1.26158	-2.67775	0.496896	-5.38895	7.08699e-08	2.43725e-07	1.46146
SCNN1B	0.744283	2.73296	0.802836	3.40414	0.000663728	0.000530317	3.41169
SCRG1	3.9736	2.96144	0.525871	5.63149	1.78656e-08	7.20661e-08	1.38557
SDC1	64.2771	4.12134	0.464217	8.87805	6.80419e-19	3.27377e-17	1.07303
SEMA3B	50.7515	2.36246	0.309616	7.6303	2.34205e-14	7.71333e-13	0.543607
SEMA3F	0.976035	2.90764	0.707394	4.11036	3.95046e-05	0.000103984	1.17226
SEMA6B	99.4596	3.49278	0.303932	11.492	1.44722e-30	5.41165e-28	1.06016
2022-09-04	225.812	3.19933	0.428538	7.4657	8.2857e-14	1.52895e-12	0.89182
SERPINA2	1.45377	2.39292	0.633255	3.77877	0.000157606	0.000306108	1.46146
SERPINB10	80.0814	3.46475	0.356722	9.71274	2.66094e-22	2.70068e-20	1.06182
SERPINB13	1.09865	3.59159	1.67739	2.14118	0.0322595	0.0410543	1.47308
SERPINB2	119.052	2.81831	0.348166	8.09473	5.73922e-16	1.61975e-14	0.965165
SERPING1	1375.61	3.69393	0.46534	7.93815	2.05227e-15	5.0926e-14	0.965089
SEZ6	13.2285	3.13413	0.578511	5.41758	6.0412e-08	3.99958e-07	0.729595
SEZ6L	17.0634	-3.33664	0.40196	-8.30094	1.03289e-16	4.48303e-15	0.753293
SFRP1	4.00615	2.57707	0.739037	3.48707	0.00048834	0.0009217	1.38557
SH2D4A	13.4132	2.49688	0.418129	5.97156	2.34991e-09	1.96604e-08	0.753293
SH3D19	1.21576	-2.85819	0.467798	-6.10989	9.96983e-10	4.91863e-09	1.46146
SHANK1	5.30921	-3.40139	0.393403	-8.64607	5.33018e-18	1.70123e-16	1.38557
SHOX2	8.10666	3.069	0.405415	7.57001	3.73192e-14	4.94596e-13	1.40763
SHROOM2	8.34425	3.60849	0.768436	4.69589	2.65454e-06	7.50216e-06	1.33842
SIAH3	1.54893	-3.85486	0.487469	-7.90791	2.61756e-15	4.28825e-14	1.47775
SIGLEC5	2208.71	2.63971	0.244227	10.8084	3.13943e-27	1.49148e-24	0.432676
SIPA1L2	1952.14	2.90801	0.27196	10.6928	1.09999e-26	2.21958e-24	0.965089
SLC12A3	5.15888	-2.79116	0.29115	-9.58667	9.09721e-22	6.52154e-20	1.40763
SLC1A3	154.795	3.96182	0.381821	10.3761	3.18462e-25	7.09701e-23	0.749004
SLC22A4	996.792	2.4641	0.257353	9.57477	1.02085e-21	1.22156e-19	0.810151
SLC24A2	0.712053	-2.47306	0.768965	-3.21608	0.00129952	0.00112457	2.97159
SLC26A8	630.997	3.97821	0.313212	12.7013	5.81344e-37	7.98405e-34	0.89803
SLC28A1	1.04389	2.51885	0.701218	3.59211	0.000328008	0.000605927	1.46146
SLC28A3	44.9889	2.44591	0.379065	6.45248	1.10037e-10	1.34034e-09	0.665159
SLC2A14	107.933	2.41829	0.251554	9.6134	7.01931e-22	6.65751e-20	1.05911
SLC2A3	13012.6	2.78185	0.232462	11.9669	5.29778e-33	6.6298e-30	0.432676
SLC35F3	5.5892	-2.65073	0.353893	-7.49021	6.87656e-14	1.32665e-12	0.86912
SLC4A10	104.618	-3.1288	0.362672	-8.62707	6.29416e-18	2.50906e-16	1.07303
SLC4A3	11.1712	-2.98955	0.272591	-10.9672	5.49694e-28	1.63894e-25	0.759775
SLC51A	124.615	5.93578	0.539621	10.9999	3.82545e-28	1.42628e-25	0.633435
SLC5A9	38.6632	2.58555	0.381417	6.7788	1.21181e-11	1.91236e-10	0.623838
SLC6A19	29.277	3.68568	0.836202	4.40764	1.04504e-05	6.16659e-05	0.543607
SLC8A2	2.35389	2.73075	0.650207	4.19981	2.67137e-05	7.21992e-05	1.17226
SLC9A4	4.15338	4.58606	0.725896	6.3178	2.65313e-10	1.51274e-09	1.41122
SLC9A9-AS1	0.93442	-2.43426	0.588086	-4.13929	3.48376e-05	7.45423e-05	1.47775
SLCO4A1	69.0836	2.85736	0.329062	8.68337	3.84218e-18	1.61071e-16	1.05911
SLED1	393.904	3.05262	0.361306	8.44885	2.94198e-17	1.08254e-15	1.02432
SLIT3	0.799242	-2.84858	0.618041	-4.60905	4.04508e-06	4.81434e-06	3.30313
SLPI	568.308	3.62723	0.364588	9.94882	2.55183e-23	3.06958e-21	1.02531
SMIM1	258.495	3.34852	0.473889	7.06604	1.59412e-12	2.18743e-11	0.893844
SMIM10	5.79127	2.32817	0.379167	6.14022	8.24056e-10	4.47998e-09	1.33842
SMOC1	1.46332	-2.57561	0.438477	-5.87399	4.25434e-09	1.82816e-08	1.47775
SMTNL1	19.8731	5.04023	0.957781	5.2624	1.42184e-07	6.73678e-07	0.97756
SOCS3	3929.03	2.94245	0.244994	12.0103	3.13712e-33	3.80132e-30	0.482132
SOST	0.5181	2.57983	1.35122	1.90926	0.0562291	0.0217705	5.15898
SPAG6	7.2854	2.54288	0.439113	5.79094	6.9995e-09	3.15486e-08	1.33842
SPATA12	1.27008	2.33474	0.669421	3.48771	0.000487185	0.000865325	1.47775
SPATC1	125.543	4.03237	0.34514	11.6833	1.55188e-31	9.58267e-29	0.749004
SPDYA	13.3159	3.06292	0.51759	5.91765	3.26573e-09	2.73819e-08	0.729595
SPINK4	0.748947	2.37397	0.930852	2.55032	0.0107624	0.00721595	3.30313
SPON1	16.8418	-2.46262	0.335098	-7.34896	1.99751e-13	4.00923e-12	0.729595
SPSB4	2.59037	2.44803	0.57788	4.23623	2.27302e-05	5.2351e-05	1.40797
SPTA1	289.332	2.81551	0.564499	4.98762	6.11272e-07	2.79668e-06	0.90174
SRGAP1	34.5187	2.60819	0.402537	6.47939	9.20911e-11	6.74889e-10	1.18239
SRGN	29368.9	2.40066	0.210354	11.4125	3.62332e-30	2.5064e-27	0.486256
ST18	1.26679	-2.35393	0.519454	-4.53154	5.85557e-06	1.44607e-05	1.46146
ST3GAL4-AS1	268.552	2.97277	0.333876	8.90383	5.39514e-19	3.13076e-17	0.893844
ST6GALNAC3	208.108	2.44985	0.247407	9.90211	4.0759e-23	6.29203e-21	0.749004
STAB2	4.73895	3.33381	0.608001	5.48322	4.17642e-08	1.57046e-07	1.38557
SUCNR1	35.8213	2.58724	0.297115	8.70788	3.09624e-18	1.19616e-16	1.18239
SUMO1P1	74.5887	2.39791	0.291338	8.23067	1.86163e-16	6.06512e-15	0.965165
SYCE3	1.92414	2.35874	0.621888	3.79287	0.000148918	0.000287222	1.47775
SYN2	23.6461	3.95778	0.38723	10.2207	1.60119e-24	3.77353e-22	0.623838
SYNC	19.4864	2.63647	0.450032	5.85841	4.67319e-09	3.78783e-08	0.729595
SYTL5	0.483812	-2.78405	0.947216	-2.93919	0.00329069	0.00265628	2.97159
TAAR1	2.65565	4.66352	0.786554	5.92905	3.04697e-09	1.66817e-08	1.17226
TACSTD2	52.4434	2.7524	0.412145	6.67825	2.41817e-11	2.00275e-10	1.18239
TARM1	28.2418	4.48237	0.465684	9.62536	6.24892e-22	9.92747e-20	0.623838
TAS2R38	1.72603	2.53139	0.596266	4.2454	2.18203e-05	4.86364e-05	1.46146
TCN1	505.162	3.58782	0.354326	10.1258	4.24692e-24	7.89496e-22	0.751069
TCTEX1D1	41.0488	3.16384	0.35823	8.83188	1.02932e-18	7.86038e-17	0.623838
TDRD9	1135.53	3.77562	0.313591	12.04	2.1905e-33	1.43966e-30	0.965089
TFF3	23.04	3.94474	0.492851	8.00392	1.20521e-15	3.92032e-14	0.753293
TG	183.801	2.47059	0.272544	9.0649	1.24717e-19	7.62776e-18	0.986354
TGFA	992.243	2.70643	0.279719	9.67554	3.83076e-22	5.34315e-20	0.74375
TICRR	35.4889	2.44837	0.301482	8.1211	4.61985e-16	1.976e-14	0.623838
TIFAB	6.81409	-3.0824	0.322719	-9.55137	1.27998e-21	9.05236e-20	1.40763
TIMP4	9.74906	5.75008	0.733797	7.83607	4.64883e-15	1.34998e-13	0.735787
TLR5	1942.06	3.04888	0.268369	11.3608	6.55608e-30	2.32015e-27	0.965089
TLR8-AS1	6.08981	2.55852	0.436688	5.85892	4.65875e-09	3.22141e-08	0.86912
TM4SF20	1.09479	3.57725	1.31291	2.72467	0.00643666	0.00952135	1.46146
TMC5	43.7484	2.51323	0.606747	4.14214	3.44086e-05	0.000100535	1.05911
TMEM119	79.2937	3.17559	0.361001	8.79664	1.40968e-18	6.46336e-17	1.06182
TMEM132C	1.69444	-2.57841	0.508038	-5.07523	3.87024e-07	1.17205e-06	1.46146
TMEM45A	34.7765	2.93197	0.411032	7.13318	9.80762e-13	1.09025e-11	1.18239
TMEM52B	11.3067	3.73961	0.48249	7.75065	9.14217e-15	2.50609e-13	0.729595
TMEM54	6.53116	4.67141	0.65688	7.11152	1.14774e-12	1.07426e-11	1.40763
TMEM92	39.9729	4.64823	0.432941	10.7364	6.86627e-27	2.18165e-24	0.623838
TMEM98	1.51766	2.41514	0.720548	3.35181	0.00080285	0.00138026	1.47308
TNFAIP6	855.008	3.77018	0.33747	11.1719	5.59742e-29	2.14303e-26	0.724808
TNFAIP8L3	38.2332	6.79278	0.70683	9.6102	7.24049e-22	6.25467e-20	1.18239
TP53I3	319.166	2.41555	0.229342	10.5325	6.11642e-26	1.29084e-23	0.893844
TPST1	727.394	3.47267	0.329749	10.5312	6.20119e-26	1.5706e-23	0.718461
TREML3P	102.455	2.36614	0.293702	8.05625	7.86719e-16	1.97768e-14	1.06016
TRHDE-AS1	10.0507	2.39913	0.509627	4.70762	2.5063e-06	1.25265e-05	0.729595
TRIB1	4477.36	3.2113	0.328421	9.778	1.39947e-22	3.09803e-20	0.482132
TRIM15	0.874767	2.48275	0.818601	3.03291	0.00242205	0.00474238	1.17226
TRIM6	43.8338	3.16825	0.343679	9.21861	3.00963e-20	1.99635e-18	1.05911
TRIM71	17.3458	2.73818	0.403399	6.78777	1.13881e-11	1.56181e-10	0.735787
TSKU	2.67451	3.00372	0.979831	3.06555	0.00217273	0.00428612	1.17226
TSPAN12	1.27761	3.01451	0.737829	4.08565	4.39536e-05	9.29034e-05	1.47308
TUBBP5	17.3632	2.4549	0.367545	6.67919	2.40263e-11	2.98385e-10	0.753293
TUSC8	1.34793	2.58698	0.947259	2.73102	0.00631393	0.00929509	1.47308
TXN	733.793	2.33449	0.179872	12.9786	1.61796e-38	2.66648e-35	0.89803
TYMS	172.178	2.33761	0.323882	7.21749	5.29559e-13	9.47813e-12	0.749004
TYMSOS	4.17745	2.46916	0.51409	4.80297	1.56327e-06	4.40103e-06	1.40763
UCHL1	7.81734	2.32193	0.502652	4.61936	3.84923e-06	1.0255e-05	1.38557
UCN2	1.53217	3.40631	0.640528	5.31798	1.04928e-07	3.50382e-07	1.46146
UNC5A	6.83331	2.46775	0.652818	3.78015	0.000156732	0.000494494	0.86912
UNQ6494	9.32983	2.67073	0.382748	6.97778	2.99889e-12	4.51375e-11	0.753293
UPB1	168.825	2.70677	0.330093	8.20003	2.40326e-16	1.11088e-14	0.62454
UPP2	0.690144	2.61735	0.925499	2.82804	0.00468343	0.00221177	5.15898
USP32P1	6.647	-2.3363	0.587631	-3.97579	7.01448e-05	0.000156613	1.33842
VAT1L	1.1132	3.16415	1.02771	3.07884	0.00207811	0.0033264	1.47308
VNN1	2922.52	3.90245	0.339161	11.5062	1.22784e-30	9.26826e-28	0.482132
VNN2	17006.4	2.78429	0.288387	9.6547	4.69518e-22	1.06844e-19	0.431665
VSIG4	373.834	3.73786	0.467049	8.00314	1.2129e-15	2.99399e-14	1.02432
VTRNA1-1	1.55912	2.61249	0.694834	3.75987	0.000169999	0.000325376	1.47775
VWA2	0.759235	-2.75078	0.553011	-4.97418	6.55244e-07	9.90923e-07	2.97159
VWA3B	3.16506	3.33847	0.691576	4.82733	1.38372e-06	3.9925e-06	1.38557
WDFY3-AS2	18.1538	3.03601	0.321164	9.45314	3.28813e-21	3.71176e-19	0.753293
WFDC1	27.2902	5.66605	0.639437	8.86101	7.92935e-19	5.855e-17	0.665159
XKR3	27.4076	2.81994	0.466339	6.04697	1.47599e-09	1.52956e-08	0.623838
ZDHHC19	821.355	6.52498	0.512133	12.7408	3.50822e-37	5.6549e-34	0.810151
ZMAT4	6.40223	-3.32564	0.453113	-7.33955	2.14314e-13	3.64463e-12	0.86912
ZNF438	1099.56	2.47396	0.241193	10.2572	1.09881e-24	1.69389e-22	1.02863
ZNF608	295.765	2.68722	0.364931	7.36365	1.78946e-13	3.03859e-12	0.891803
ZNF662	26.997	-2.37081	0.299778	-7.90853	2.6044e-15	5.2523e-14	1.18239
ZNF705A	3.09315	2.32579	0.648576	3.586	0.00033579	0.000672747	1.33842
